# Supplementary material for: Identification of Microbial Strains via 2D Cross-Correlation of LC-MS Data
Source: J Am Soc Mass Spectrom. 2024 May 14;35(6):1352–62. doi: 10.1021/jasms.4c00101 (PMC11197091; doi:10.1021/jasms.4c00101)
Supplement: Supplementary file 1 — js4c00101_si_001.xlsx [file js4c00101_si_001.xlsx]

## Sheet: Contents
Supplemental Information
Collins, Muste & Owens, Identification of Microbial Strains via 2D Cross-Correlation of LC-MS Data
	Sheet	Tables		Analysis			Correction Factors
	M1 (mz)	S1 - S8		Method 1:	2D Cross-correlation, flattened with respect to m/z		Uncorrected, Total Sum, Sum Difference 1, Sum Difference 2
	M1 (RT)	S9 - S16		Method 1:	2D Cross-correlation, flattened with respect to RT		Uncorrected, Total Sum, Sum Difference 1, Sum Difference 2
	M2	S17 - S20		Method 2:	2D Cross-correlation		Uncorrected, Imaginary 2D
	M3 (MS, max)	S21 - S26		Method 3:	LC-MS data flattened to 1D MS by max, 1D Cross-correlation		Uncorrected, Total Sum, Sum Difference 1, Sum Difference 2, Imaginary 1D
	M3 (MS, sum)	S27 - S32		Method 3:	LC-MS data flattened to 1D MS by sum, 1D Cross-correlation		Uncorrected, Total Sum, Sum Difference 1, Sum Difference 2, Imaginary 1D
	M3 (BPC, max)	S33 - S38		Method 3:	LC-MS data flattened to 1D BPC by max, 1D Cross-correlation		Uncorrected, Total Sum, Sum Difference 1, Sum Difference 2, Imaginary 1D
	M3 (TIC, sum)	S39 - S44		Method 3:	LC-MS data flattened to 1D TIC by sum, 1D Cross-correlation		Uncorrected, Total Sum, Sum Difference 1, Sum Difference 2, Imaginary 1D

## Sheet: M1 (mz)
	Table S1: Uncorrected correlation scores (tau=0) for non-normalized 2D data flattened with respect to m/z (calculated using Method 1).									Table S2: Uncorrected correlation scores (tau=0) for intensity-normalized 2D data flattened with respect to m/z (calculated using Method 1).
	Table S1		Reference Strain							Table S2		Reference Strain
	Strain	Inc. (day)	K97	S33	T58	US05	WB06	Prediction		Strain	Inc. (day)	K97	S33	T58	US05	WB06	Prediction
	K97	1	328787839220729	311813222895197	427179764419376	282438250139567	157609400909172	'T58'		K97	1	37647.4	14126.1	21428.3	13199.8	15299.1	'K97'
	K97	2	536698057991162	550981331889259	728854879931971	643304074568531	231647589717125	'T58'		K97	2	47630.2	19821.7	20890.3	24546.1	17455.8	'K97'
	K97	4	662996288192049	561914906394162	579301936072284	612758694973797	267532362554260	'K97'		K97	4	89183.3	21838.5	30402.1	20647.9	27987.9	'K97'
	K97	4	718839161486096	697059573474849	686938157347727	790405009974795	317438791357405	'US05'		K97	4	79177.8	31047.3	33242.7	32695.5	29889.3	'K97'
	K97	4	889144294248721	777094962090381	771653941702429	823719886752762	336196547454253	'K97'		K97	4	90123.3	23892	32247.9	23839.4	27811.5	'K97'
	K97	7	514893533072791	576836965622290	818243229254052	998175470995283	268949467176917	'US05'		K97	7	44858.2	22375.3	24505.1	41808.1	22093.7	'K97'
	S33	1	645288909992006	1866334769968350	1429753562351780	815778013184835	653126626896039	'S33'		S33	1	20102.7	16842.8	11768.8	9480.61	18036.4	'K97'
	S33	2	701849700315548	2472410707739390	1651283845025710	1206215807679170	790437390544040	'S33'		S33	2	26914.5	26906.6	16224.2	17150	26251.4	'K97'
	S33	4	536170027883574	1581290176093180	928782610251438	1571548631031600	556701030591645	'S33'		S33	4	26475.7	31828.9	20006	19831.2	22505.9	'S33'
	S33	4	696754598886872	1662367269481390	1217248232682060	1199054577682000	724295851249510	'S33'		S33	4	31584.3	27775.4	23013.3	14374.2	25841	'K97'
	S33	4	604122429504304	1710473362389970	1129241530618850	1408031875859710	632226349085260	'S33'		S33	4	27187	31330.4	22788.4	21324.1	23729.9	'S33'
	S33	7	765801676005234	3214551407882700	1915702294420780	2475377981898200	1009799023631170	'S33'		S33	7	15492.3	17926.2	13646.7	13510.1	16291.4	'S33'
	T58	1	880399794999904	1767802913465150	4414301755766510	865252260634678	678211422166151	'T58'		T58	1	21756.9	12505.1	26510	9340.32	13780.4	'T58'
	T58	2	859826845973553	1847913001216240	4358805839324710	1346402754788180	739472477174750	'T58'		T58	2	23441	14659.9	29648.7	15079.5	16562.2	'T58'
	T58	4	967939678948474	1494436879744660	2359792739231350	1493038885433950	871646345026981	'T58'		T58	4	41345.9	20595.2	41682	16065.3	29304	'T58'
	T58	4	527454040008431	974392800480909	1479754326197360	1084295788814710	582101970605902	'T58'		T58	4	31733.4	23793.8	39896.5	20069.4	30605.7	'T58'
	T58	4	716618707236958	1143757321257510	2111460990832230	1361683575897800	825084323440632	'T58'		T58	4	35531.5	20889.7	44676.5	17026.6	32370	'T58'
	T58	7	935992207101161	1721904147483040	3850361929892760	2394569743819500	773431901609799	'T58'		T58	7	34981.9	26021.3	42793.2	34128.8	24262.7	'T58'
	US05	1	738911675734528	1262903709837960	1656522019255330	3589657202278960	518633558739567	'US05'		US05	1	40763.4	26265.5	27628.9	90349.5	23164.8	'US05'
	US05	2	628629066700640	1169827319464390	1381762403637930	4046016346467650	514189311123046	'US05'		US05	2	33676.2	20840.9	22639	93170.9	21845.9	'US05'
	US05	4	664001834779655	1345172905283800	1210050606574390	7042377771180630	834097288105282	'US05'		US05	4	17341.3	13769.3	12948.8	46359.2	17913.4	'US05'
	US05	4	864407356069743	1576455142940580	1396174749283740	6638416871335900	1060371468927740	'US05'		US05	4	23188.1	14886.3	16001.5	43897.8	21636.1	'US05'
	US05	4	893122512147111	1965543655092660	1394780761573180	7532814577983420	771674231897105	'US05'		US05	4	26114.3	23248.5	17447.6	55815.7	17869.7	'US05'
	US05	7	549479721813152	1634170241246640	1180776914240730	3525112964656210	616394101452125	'US05'		US05	7	12905.2	12040.8	9239.95	23535.7	11208	'US05'
	WB06	1	296224298820587	747559619095599	564801071868958	330376268634991	453967816876724	'S33'		WB06	1	28673.4	21006.8	17097.3	11576.3	38670.1	'WB06'
	WB06	2	312852952941678	889923416802657	659039604564072	435257700734299	511061031177651	'S33'		WB06	2	33934	27477	22517.5	16460.7	48707.8	'WB06'
	WB06	4	309207374559382	640938871060966	714239711270630	603560403466532	583496781594604	'T58'		WB06	4	33996.3	24252.4	32921	17295.3	50393.3	'WB06'
	WB06	4	285208313192434	543451739492859	649036086159971	776586377452991	458844800665755	'US05'		WB06	4	32141.9	24582.1	33315.6	21893.2	44807.3	'WB06'
	WB06	4	420147239671261	949617213653192	950221553432820	1189787767477210	950518087581122	'US05'		WB06	4	26077.5	20015.8	24932.9	18782.6	43924.8	'WB06'
	WB06	7	345625728725111	713870965483512	699425124621704	991379006919129	429321561317386	'US05'		WB06	7	27737	17245.5	17530.7	19875.3	26735.4	'K97'
	Table S3: Total Sum-corrected correlation scores (tau=0) for non-normalized 2D data flattened with respect to m/z (calculated using Method 1).									Table S4: Total Sum-corrected correlation scores (tau=0) for intensity-normalized 2D data flattened with respect to m/z (calculated using Method 1).
	Table S3		Reference Strain							Table S4		Reference Strain
	Strain	Inc. (day)	K97	S33	T58	US05	WB06	Prediction		Strain	Inc. (day)	K97	S33	T58	US05	WB06	Prediction
	K97	1	183.091	69.3223	110.336	18.4712	82.8621	'K97'		K97	1	189.748	81.4967	133.307	26.9454	93.6377	'K97'
	K97	2	207.1	82.831	123.354	28.1227	81.8378	'K97'		K97	2	211.868	100.143	111.971	43.1802	93.2905	'K97'
	K97	4	6517.77	285.013	1077.09	44.3067	784.143	'K97'		K97	4	5037.03	240.6	598.913	42.0763	1507.56	'K97'
	K97	4	7973.87	323.55	2444.1	47.7528	908.213	'K97'		K97	4	206664	359.695	973.786	67.3021	2850.95	'K97'
	K97	4	5952.11	285.04	1209.01	44.7294	660.196	'K97'		K97	4	4021.97	246.522	684.051	47.4639	1331.65	'K97'
	K97	7	364.997	2163.65	343.058	65.4593	307.92	'S33'		K97	7	371.375	1489.41	457.555	106.714	246.252	'S33'
	S33	1	1025.26	409.635	922.788	28.7451	615.748	'K97'		S33	1	1165.73	345.139	367.189	40.4693	943.278	'K97'
	S33	2	460.432	2208.13	918.704	50.9024	1268.47	'S33'		S33	2	487.223	1419.8	4073.21	74.373	950.897	'T58'
	S33	4	257.313	2519.19	330.182	102.474	476.042	'S33'		S33	4	281.812	3872.45	632.505	101.946	381.353	'S33'
	S33	4	374.399	3611.53	512.889	68.8196	776.01	'S33'		S33	4	405.87	19695.3	966.146	70.2427	572.81	'S33'
	S33	4	241.831	1595.95	299.086	82.3547	450.658	'S33'		S33	4	259.063	2468.91	566.227	109.667	382.337	'S33'
	S33	7	107.195	424.455	141.679	125.79	186.091	'S33'		S33	7	113.259	382.821	174.057	144.176	165.159	'S33'
	T58	1	549.537	262.29	1208.67	21.2114	344.758	'T58'		T58	1	619.539	213.426	541.279	35.827	420.251	'K97'
	T58	2	1225.11	351.185	1854.18	34.682	668.92	'T58'		T58	2	1333.48	279.267	709.106	55.3656	978.615	'K97'
	T58	4	624.915	1908.76	1285.79	64.6724	1077.41	'S33'		T58	4	659.926	1315.79	8503.92	66.0041	824.576	'T58'
	T58	4	15480.3	373.684	1870.9	53.7367	1148.8	'K97'		T58	4	381252	407.142	1101.44	63.3652	1882.89	'K97'
	T58	4	1514.64	468.308	4660.26	57.4497	14643.5	'WB06'		T58	4	1642.94	468.694	2777.2	56.425	5435.52	'WB06'
	T58	7	196.167	549.138	430.308	92.4801	223.644	'S33'		T58	7	207.079	797.8	522.29	148.728	203.814	'S33'
	US05	1	111.453	174.466	150.962	176.686	98.0666	'US05'		US05	1	116.551	209.359	164.498	358.185	89.876	'US05'
	US05	2	61.45	90.9447	71.0442	314.158	58.2914	'US05'		US05	2	63.9143	93.24	72.9355	767.966	53.5856	'US05'
	US05	4	36.5834	53.2975	33.2412	1298.01	52.4811	'US05'		US05	4	37.6291	63.305	43.9612	447.733	51.3217	'US05'
	US05	4	48.1485	62.0784	39.6322	1084.02	68.7106	'US05'		US05	4	50.3391	68.0929	55.1778	385.259	62.958	'US05'
	US05	4	59.8812	101.063	49.4616	1254.21	60.4226	'US05'		US05	4	62.0518	127.33	71.3826	4610.94	56.7426	'US05'
	US05	7	32.3563	66.2466	34.8284	473.382	41.8794	'US05'		US05	7	33.6581	63.8204	37.5348	229.581	38.6495	'US05'
	WB06	1	393.974	273.662	364.956	23.9443	489.543	'WB06'		WB06	1	400.935	235.282	248.933	31.5259	629.976	'WB06'
	WB06	2	358.045	277.44	365.434	27.1641	451.287	'WB06'		WB06	2	366.643	233.633	250.03	34.6277	576.419	'WB06'
	WB06	4	1067.57	676.737	1585.17	53.2793	12519.6	'WB06'		WB06	4	1205.3	649.319	3160.42	52.5944	2936.17	'T58'
	WB06	4	143720	376.513	3179.02	63.2248	2236.63	'K97'		WB06	4	7996.79	431.574	1016.8	59.9237	8617.12	'WB06'
	WB06	4	542.349	925.569	814.304	65.5882	2783.83	'WB06'		WB06	4	602.02	734.85	9428.13	61.6809	1470.76	'T58'
	WB06	7	147.436	323.936	152.063	119.455	231.188	'S33'		WB06	7	157.025	325.541	179.064	130.196	203.095	'S33'
	Table S5: Sum Difference 1-corrected correlation scores (tau=0) for non-normalized 2D data flattened with respect to m/z (calculated using Method 1).									Table S6: Sum Difference 1-corrected correlation scores (tau=0) for intensity-normalized 2D data flattened with respect to m/z (calculated using Method 1).
	Table S5		Reference Strain							Table S6		Reference Strain
	Strain	Inc. (day)	K97	S33	T58	US05	WB06	Prediction		Strain	Inc. (day)	K97	S33	T58	US05	WB06	Prediction
	K97	1	139.055	53.587	66.4939	17.4625	54.5783	'K97'		K97	1	142.511	61.5962	91.914	25.5363	60.1092	'K97'
	K97	2	177.753	69.0569	83.723	27.4756	61.3471	'K97'		K97	2	179.962	81.3534	86.0139	42.3578	68.2339	'K97'
	K97	4	776.581	155.898	116.509	43.2095	156.434	'K97'		K97	4	826.02	126.937	163.943	40.9716	153.78	'K97'
	K97	4	541.27	145.53	101.624	46.1731	130.511	'K97'		K97	4	529.485	162.129	156.997	65.6502	140.237	'K97'
	K97	4	652.621	143.171	104.426	43.4778	126.175	'K97'		K97	4	633.656	119.735	150.407	46.1833	128.142	'K97'
	K97	7	202.103	102.216	94.2582	62.3421	84.3293	'K97'		K97	7	182.405	111.672	99.5839	101.675	84.416	'K97'
	S33	1	145.145	210.981	122.606	26.0493	142.937	'S33'		S33	1	147.988	179.837	110.261	35.7083	159.252	'S33'
	S33	2	176.218	471.664	145.954	46.2312	245.58	'S33'		S33	2	178.486	372.768	134.513	65.4387	258.867	'S33'
	S33	4	148.708	541.944	97.9937	94.2917	196.04	'S33'		S33	4	151.338	734.474	150.019	92.5778	179.402	'S33'
	S33	4	184.472	580.084	120.593	63.4643	243.78	'S33'		S33	4	186.087	714.195	178.602	62.8591	220.679	'S33'
	S33	4	142.969	559.57	104.495	74.9969	198.052	'S33'		S33	4	144.652	740.459	164.294	97.1814	187.305	'S33'
	S33	7	77.1202	286.287	81.6532	105.598	120.333	'S33'		S33	7	78.6227	239.33	96.7468	106.736	109.745	'S33'
	T58	1	110.423	104.711	325.553	18.1956	82.4499	'T58'		T58	1	112.312	87.6276	264.007	30.0262	85.1041	'T58'
	T58	2	125.57	128.782	375.756	30.6193	108.722	'T58'		T58	2	127.171	106.56	320.147	47.4915	112.99	'T58'
	T58	4	215.269	181.605	304.096	55.4043	221.659	'T58'		T58	4	214.646	167.169	551.405	53.5055	211.194	'T58'
	T58	4	150.268	131.228	262.86	46.4101	177.245	'T58'		T58	4	149.467	153.187	453.434	53.5834	193.234	'T58'
	T58	4	176.175	138.446	332.207	50.2557	220.314	'T58'		T58	4	177.521	147.794	600.754	48.0619	215.268	'T58'
	T58	7	138.882	159.139	248.367	77.7456	134.995	'T58'		T58	7	141.311	183.066	287.007	118.728	131.696	'T58'
	US05	1	98.5745	110.353	88.6868	158.833	77.1705	'US05'		US05	1	100.948	119.701	92.5979	313.315	72.2923	'US05'
	US05	2	59.2403	80.3053	60.0699	266.526	55.476	'US05'		US05	2	61.1471	81.3132	61.5535	536.251	50.7952	'US05'
	US05	4	35.8018	50.5626	29.5444	650.688	50.5584	'US05'		US05	4	36.6805	59.9673	39.4032	340.709	49.3394	'US05'
	US05	4	46.6884	58.7913	34.3743	517.635	65.4195	'US05'		US05	4	48.5441	64.1414	48.461	296.948	59.7159	'US05'
	US05	4	57.514	87.6604	39.7059	642.632	56.3579	'US05'		US05	4	59.1355	108.891	57.5858	520.485	52.5983	'US05'
	US05	7	30.8792	63.269	30.4698	219.171	39.4587	'US05'		US05	7	31.9399	60.5824	33.2823	161.539	36.4725	'US05'
	WB06	1	134.806	161.3	106.308	22.3378	248.066	'WB06'		WB06	1	134.812	132.373	109.111	29.1018	308.248	'WB06'
	WB06	2	135.131	181.982	127.989	25.9541	280.194	'WB06'		WB06	2	136.441	145.933	132.054	32.6146	349.027	'WB06'
	WB06	4	180.474	217.287	159.111	49.9368	612.716	'WB06'		WB06	4	180.075	208.954	240.845	47.8271	583.11	'WB06'
	WB06	4	151.983	153.089	138.86	58.343	414.134	'WB06'		WB06	4	152.206	173.88	226.645	54.3957	481.78	'WB06'
	WB06	4	133.935	210.496	113.231	62.113	484.256	'WB06'		WB06	4	131.721	205.143	163.706	57.7974	370.731	'WB06'
	WB06	7	114.538	179.573	93.0297	108.067	177.2	'S33'		WB06	7	118.489	166.813	105.233	109.886	158.044	'S33'
	Table S7: Sum Difference 2-corrected correlation scores (tau=0) for non-normalized 2D data flattened with respect to m/z (calculated using Method 1).									Table S8: Sum Difference 2-corrected correlation scores (tau=0) for intensity-normalized 2D data flattened with respect to m/z (calculated using Method 1).
	Table S7		Reference Strain							Table S8		Reference Strain
	Strain	Inc. (day)	K97	S33	T58	US05	WB06	Prediction		Strain	Inc. (day)	K97	S33	T58	US05	WB06	Prediction
	K97	1	263.824	73.3296	93.6308	17.0689	80.2532	'K97'		K97	1	266.773	79.5594	134.443	26.6676	90.5771	'K97'
	K97	2	374.688	94.3964	114.536	26.0015	88.4354	'K97'		K97	2	365.048	104.198	122.171	42.9327	99.9176	'K97'
	K97	4	2752.97	349.256	231.35	54.8703	361.825	'K97'		K97	4	3083.87	260.447	352.225	58.5469	354.319	'K97'
	K97	4	1879.33	283.425	182.876	55.4283	270.047	'K97'		K97	4	1775.26	284.095	300.231	86.43	292.657	'K97'
	K97	4	2280.32	264.628	184.431	51.5878	251.163	'K97'		K97	4	2088.04	203.202	280.037	60.3563	258.276	'K97'
	K97	7	642.345	212.618	177.005	78.9239	182.853	'K97'		K97	7	552.66	210.98	201.145	140.206	180.719	'K97'
	S33	1	326.614	484.621	217.684	32.2646	304.816	'S33'		S33	1	329.505	381.984	219.883	49.3606	340.48	'S33'
	S33	2	374.541	1846.82	290.518	67.0296	642.345	'S33'		S33	2	382.694	1251.24	298.433	109.682	661.471	'S33'
	S33	4	307.022	2243.08	183.1	147.045	521.619	'S33'		S33	4	312.783	3313.28	316.819	170.926	438.029	'S33'
	S33	4	383.021	3008.94	224.942	97.7173	637.509	'S33'		S33	4	387.537	3958.08	368.555	113.84	539.624	'S33'
	S33	4	288.852	3008.72	197.155	119.349	516.447	'S33'		S33	4	294.729	4178.72	340.766	183.435	452.008	'S33'
	S33	7	129.561	787.853	129.203	187.995	239	'S33'		S33	7	131.524	675.698	166.557	226.745	203.341	'S33'
	T58	1	210.381	174.03	812.71	20.3206	147.11	'T58'		T58	1	213.283	137.168	703.806	37.6825	155.07	'T58'
	T58	2	251.617	242.287	990.478	36.0891	222.644	'T58'		T58	2	253.855	188.443	928.992	63.3988	237.64	'T58'
	T58	4	458.315	402.868	834.631	75.8002	511.255	'T58'		T58	4	457.365	347.542	2227.85	86.2165	485.12	'T58'
	T58	4	318.838	257.212	794.269	57.5887	398.664	'T58'		T58	4	313.883	278.129	1709.32	75.8265	440.212	'T58'
	T58	4	387.791	297.038	991.727	65.6941	517.162	'T58'		T58	4	387.325	294.221	2603.26	72.2538	506.075	'T58'
	T58	7	291.685	407.205	610.026	128.998	337.172	'T58'		T58	7	295.556	452.582	865.254	238.174	314.847	'T58'
	US05	1	193.427	269.301	161.51	287.429	170.555	'US05'		US05	1	198.213	290.939	190.163	721.554	151.06	'US05'
	US05	2	92.3194	171.284	95.8637	689.568	101.239	'US05'		US05	2	95.49	180.153	108.922	1755.61	88.4196	'US05'
	US05	4	42.632	72.4662	35.1093	2809.82	65.4738	'US05'		US05	4	43.472	87.6896	50.1664	989.94	62.0501	'US05'
	US05	4	53.1658	80.6039	40.0307	1879.25	82.5315	'US05'		US05	4	55.167	89.4256	59.8121	775.286	72.8518	'US05'
	US05	4	74.6166	143.823	52.9794	2538.1	82.1444	'US05'		US05	4	76.6496	183.658	84.1821	1832.63	74.0896	'US05'
	US05	7	34.5027	84.2277	34.1256	661.963	48.1499	'US05'		US05	7	35.5869	81.8943	39.4551	400.268	43.0014	'US05'
	WB06	1	278.13	281.873	192.381	24.9767	536.535	'WB06'		WB06	1	272.155	212.776	202.76	35.7593	728.66	'WB06'
	WB06	2	276.583	356.769	261.587	29.9914	662.254	'WB06'		WB06	2	276.988	259.326	268.431	41.7934	916.663	'WB06'
	WB06	4	413.764	633.728	352.906	68.3012	2597.6	'WB06'		WB06	4	415.866	546.786	593.667	75.4451	2370.2	'WB06'
	WB06	4	337.027	370.781	312.135	75.0881	1511.68	'WB06'		WB06	4	337.616	383.889	546.689	78.9677	1891.83	'WB06'
	WB06	4	284.497	583.977	219.566	87.1223	1652.84	'WB06'		WB06	4	278.719	532.364	350.315	93.7204	1053.35	'WB06'
	WB06	7	216.088	463.963	170.319	195.956	426.654	'S33'		WB06	7	222.803	441.297	212.6	238.268	350.003	'S33'

## Sheet: M1 (RT)
	Table S9: Uncorrected correlation scores (tau=0) for non-normalized 2D data flattened with respect to RT (calculated using Method 1).									Table S10: Uncorrected correlation scores (tau=0) for intensity-normalized 2D data flattened with respect to RT (calculated using Method 1).
	Table S9		Reference Strain							Table S10		Reference Strain
	Strain	Inc. (day)	K97	S33	T58	US05	WB06	Prediction		Strain	Inc. (day)	K97	S33	T58	US05	WB06	Prediction
	K97	1	328787839220729	255623857312792	217277429270935	104125903234758	139384025338651	'K97'		K97	1	37647.4	11279.9	9733.82	3407.54	13032	'K97'
	K97	2	404240651839995	450045101167665	702880634375969	359894756855276	220891585225792	'T58'		K97	2	29025.7	10467.6	18824.9	12307.2	16383.1	'K97'
	K97	4	662996288192049	415020786337176	559904972003340	367846283604563	230803357254311	'K97'		K97	4	89183.3	21838.5	30402.1	13624.2	24574	'K97'
	K97	4	718839161486096	697059573474849	667963130188471	685747037988375	317438791357405	'K97'		K97	4	79177.8	31047.3	33242.7	19528.2	29889.3	'K97'
	K97	4	889144294248721	588745448124109	771653941702429	579810261670133	336196547454253	'K97'		K97	4	90123.3	23892	32247.9	16003.3	27184.2	'K97'
	K97	7	514893533072791	515719364255898	646885654838775	998175470995283	198824194790686	'US05'		K97	7	44858.2	13509	16442	41808.1	16134.5	'K97'
	S33	1	265398692039709	1866334769968350	1429753562351780	665106187372189	653126626896039	'S33'		S33	1	7112.7	16842.8	11141	8996.75	18036.4	'WB06'
	S33	2	342984675524274	2472410707739390	1651283845025710	1097543994000160	790437390544040	'S33'		S33	2	11299.7	26906.6	16224.2	17150	26251.4	'S33'
	S33	4	536170027883574	1581290176093180	928782610251438	868171281265385	556701030591645	'S33'		S33	4	26475.7	31828.9	20006	10834	22505.9	'S33'
	S33	4	696754598886872	1507744513796540	1217248232682060	1070675409257290	724295851249510	'S33'		S33	4	31584.3	27775.4	23013.3	12354.6	25841	'K97'
	S33	4	604122429504304	1710473362389970	1129241530618850	1382899481000250	632226349085260	'S33'		S33	4	27187	31330.4	22788.4	15685.8	23729.9	'S33'
	S33	7	476783706833755	3214551407882700	1915702294420780	1862873695032500	885748254420879	'S33'		S33	7	8374.98	14882.2	11037.8	13510.1	14259.7	'S33'
	T58	1	369120648729796	1767802913465150	4414301755766510	865252260634678	629577101751871	'T58'		T58	1	7800.06	12505.1	26510	9340.32	13563.9	'T58'
	T58	2	479460894012064	1847913001216240	4358805839324710	1346402754788180	602729823106182	'T58'		T58	2	11362.8	13277.9	29648.7	15079.5	13729.2	'T58'
	T58	4	967939678948474	1198191521588890	2359792739231350	1087347375640930	871646345026981	'T58'		T58	4	41345.9	20595.2	41682	12223.6	29304	'T58'
	T58	4	527454040008431	974392800480909	1424381713294290	1084295788814710	582101970605902	'T58'		T58	4	31733.4	23793.8	39896.5	16533	30605.7	'T58'
	T58	4	589034413008621	1050776179131710	2111460990832230	1361683575897800	825084323440632	'T58'		T58	4	28937.3	20889.7	44676.5	16897.9	32370	'T58'
	T58	7	633556087672532	1432935659467730	3850361929892760	1859581309425120	619580629479051	'T58'		T58	7	19714	13148.9	42793.2	23420.3	18451.4	'T58'
	US05	1	635524793934025	1262903709837960	1316149163931540	3589657202278960	446980165872696	'US05'		US05	1	31075.9	18760.8	18965.1	90349.5	20493.8	'US05'
	US05	2	538471435949091	1169827319464390	1381762403637930	4046016346467650	413005499831366	'US05'		US05	2	25573.9	16953.8	21721.5	93170.9	18220.6	'US05'
	US05	4	572915222947924	1297612434216630	1124863054809610	7042377771180630	834097288105282	'US05'		US05	4	14960.5	13443	12948.8	46359.2	17913.4	'US05'
	US05	4	542568697148110	1400497862676770	1396174749283740	6638416871335900	1060371468927740	'US05'		US05	4	14085.3	14886.3	16001.5	43897.8	21636.1	'US05'
	US05	4	512578991569842	760576061510525	1204836779297870	7532814577983420	730681486238420	'US05'		US05	4	14821.3	8412.47	15121.6	55815.7	17340	'US05'
	US05	7	293540572799396	1055852660221510	1180776914240730	3525112964656210	502927079650127	'US05'		US05	7	6161.57	6074.9	8736.09	23535.7	8954.15	'US05'
	WB06	1	144117973745867	747559619095599	564801071868958	282355002265984	453967816876724	'S33'		WB06	1	11914	21006.8	14179.9	11078.3	38670.1	'WB06'
	WB06	2	165979321387781	889923416802657	659039604564072	374467520328092	511061031177651	'S33'		WB06	2	15412.6	27477	18721.1	16267.8	48707.8	'WB06'
	WB06	4	309207374559382	547017457427507	714239711270630	603560403466532	583496781594604	'T58'		WB06	4	33996.3	24252.4	32921	16660.8	50393.3	'WB06'
	WB06	4	271799396066869	543451739492859	649036086159971	776586377452991	458844800665755	'US05'		WB06	4	30363.3	24582.1	33315.6	21893.2	44807.3	'WB06'
	WB06	4	391524475021540	800712304485240	950221553432820	1189787767477210	950518087581122	'US05'		WB06	4	24404.5	20015.8	24932.9	18782.6	43924.8	'WB06'
	WB06	7	160909960639659	713870965483512	593382166114167	761305917634820	417322703537408	'US05'		WB06	7	11106.6	13290.2	13953.8	19875.3	25183.9	'WB06'
	Table S11: Total Sum-corrected correlation scores (tau=0) for non-normalized 2D data flattened with respect to RT (calculated using Method 1).									Table S12: Total Sum-corrected correlation scores (tau=0) for intensity-normalized 2D data flattened with respect to RT (calculated using Method 1).
	Table S11		Reference Strain							Table S12		Reference Strain
	Strain	Inc. (day)	K97	S33	T58	US05	WB06	Prediction		Strain	Inc. (day)	K97	S33	T58	US05	WB06	Prediction
	K97	1	220.335	37.8051	46.851	6.57377	47.5446	'K97'		K97	1	221.587	44.2728	46.2923	7.20796	50.324	'K97'
	K97	2	105.035	39.7421	84.8639	15.1895	43.3471	'K97'		K97	2	86.8472	31.239	65.4425	22.3895	46.4921	'K97'
	K97	4	1768.77	82.578	237.085	24.0834	114.494	'K97'		K97	4	2488.45	95.065	212.763	27.7889	127.101	'K97'
	K97	4	371.466	191.115	4529.75	46.1653	254.678	'T58'		K97	4	410.449	224.815	612.931	52.4014	321.46	'T58'
	K97	4	495.835	131.251	1034.58	35.2105	210.391	'T58'		K97	4	555.563	153.77	474.116	42.2178	247.323	'K97'
	K97	7	4903.86	80.0234	208.314	53.7031	83.6955	'K97'		K97	7	3473.76	64.3128	116.573	90.9986	92.5135	'K97'
	S33	1	108.583	115.565	186.221	19.8382	109.135	'T58'		S33	1	102	103.632	113.941	33.3706	127.908	'WB06'
	S33	2	1539.54	212.349	678.313	38.5581	223.762	'K97'		S33	2	1079.03	181.164	273.802	66.0813	278.933	'K97'
	S33	4	95.1909	485.973	97.666	101.355	272.257	'S33'		S33	4	99.6352	672.613	151.975	228.271	238.836	'S33'
	S33	4	104.34	333.437	104.71	136.073	236.661	'S33'		S33	4	108.961	483.952	153.329	367.403	204.669	'S33'
	S33	4	83.1974	303.327	88.4072	184.112	191.592	'S33'		S33	4	86.6054	416.069	135.866	803.608	178.499	'US05'
	S33	7	35.6466	354.448	79.096	285.875	137.039	'S33'		S33	7	31.9023	269.77	77.8682	553.716	119.953	'US05'
	T58	1	116.682	78.7535	307.775	19.2482	72.5399	'T58'		T58	1	116.343	70.1386	184.846	33.4045	81.2951	'T58'
	T58	2	223.792	96.0508	417.847	30.3761	80.8779	'T58'		T58	2	226.679	75.1994	222.509	50.5709	89.3175	'K97'
	T58	4	152.127	2173.37	214.457	63.7904	495.535	'S33'		T58	4	158.245	1281.86	349.636	95.9977	385.966	'S33'
	T58	4	127.161	723.122	234.335	70.0234	1654.41	'WB06'		T58	4	131.796	728.847	444.579	94.1901	960.721	'WB06'
	T58	4	108.725	793.276	217.233	74.921	756.228	'S33'		T58	4	112.42	767.741	347.383	99.7031	544.187	'S33'
	T58	7	98.0529	354.245	528.388	72.7832	1142.24	'WB06'		T58	7	86.2728	192.488	1341.46	150.553	2877.29	'WB06'
	US05	1	262.859	126.557	601.602	105.696	182.038	'T58'		US05	1	235.962	97.8499	210.025	206.266	232.549	'K97'
	US05	2	73.6198	1143.68	164.735	149.783	276.461	'S33'		US05	2	67.5621	726.069	227.396	309.043	189.561	'S33'
	US05	4	22.9465	43.1313	23.1463	299.548	47.8136	'US05'		US05	4	23.3902	53.5348	32.5555	164.695	46.08	'US05'
	US05	4	21.8246	46.5786	28.85	250.517	59.9979	'US05'		US05	4	21.9615	58.1056	39.2605	142.359	54.5602	'US05'
	US05	4	28.7186	47.428	39.301	2152.01	68.2844	'US05'		US05	4	29.1454	55.0033	54.6553	420.011	64.4396	'US05'
	US05	7	13.7141	40.9321	27.9344	257.073	33.2969	'US05'		US05	7	12.6989	32.0307	28.247	133.598	29.8424	'US05'
	WB06	1	548.459	147.391	272.577	22.1937	198.499	'K97'		WB06	1	573.716	129.895	142.806	35.2759	233.884	'K97'
	WB06	2	188.043	128.153	175.301	22.7645	161.644	'K97'		WB06	2	172.017	112.508	107.085	35.2181	188.126	'WB06'
	WB06	4	117.655	3001.03	179.155	77.8953	712.623	'S33'		WB06	4	122.955	2386.56	289.068	103.271	551.971	'S33'
	WB06	4	92.6147	801.586	146.46	108.789	428.222	'S33'		WB06	4	96.1224	1368.93	239.074	161.512	381.834	'S33'
	WB06	4	78.557	519.334	129.595	110.593	507.193	'S33'		WB06	4	81.8166	647.752	196.649	162.368	397.037	'S33'
	WB06	7	43.6445	565.084	102.474	123.7	333.558	'S33'		WB06	7	39.9977	696.286	122.396	338.762	256.147	'S33'
	Table S13: Sum Difference 1-corrected correlation scores (tau=0) for non-normalized 2D data flattened with respect to RT (calculated using Method 1).									Table S14: Sum Difference 1-corrected correlation scores (tau=0) for intensity-normalized 2D data flattened with respect to RT (calculated using Method 1).
	Table S13		Reference Strain							Table S14		Reference Strain
	Strain	Inc. (day)	K97	S33	T58	US05	WB06	Prediction		Strain	Inc. (day)	K97	S33	T58	US05	WB06	Prediction
	K97	1	104.299	27.9052	23.2923	6.18291	35.3675	'K97'		K97	1	107.041	33.6383	28.2254	6.3028	35.7551	'K97'
	K97	2	83.5578	35.3064	56.6749	13.945	38.5564	'K97'		K97	2	67.4452	28.439	48.2316	19.356	40.7234	'K97'
	K97	4	350.812	49.5983	65.3071	20.9576	62.2872	'K97'		K97	4	399.624	61.9434	86.0066	21.634	63.0341	'K97'
	K97	4	216.054	80.2049	72.0681	36.5041	89.0245	'K97'		K97	4	229.916	101.216	105.359	34.2807	93.9717	'K97'
	K97	4	300.386	61.749	79.7176	28.4243	77.5236	'K97'		K97	4	322.954	80.3638	105.073	28.903	76.427	'K97'
	K97	7	92.5824	57.2235	63.3011	51.0202	47.5071	'K97'		K97	7	83.5103	44.688	48.6723	84.8706	48.8665	'US05'
	S33	1	33.9644	98.3367	82.3301	18.6412	76.7773	'S33'		S33	1	29.8858	86.5578	58.5935	29.5251	85.9988	'S33'
	S33	2	46.2529	180.231	110.381	36.19	118.774	'S33'		S33	2	40.0626	145.222	82.0169	58.5406	132.757	'S33'
	S33	4	81.2922	178.094	64.7468	53.4071	118.906	'S33'		S33	4	84.497	257.432	91.5334	49.1956	113.726	'S33'
	S33	4	92.5675	138.877	77.9385	65.5458	133.784	'S33'		S33	4	95.9301	194.417	109.453	59.3971	125.669	'S33'
	S33	4	73.3757	156.544	66.3414	78.6998	116.681	'S33'		S33	4	75.9355	222.156	95.5848	70.8461	114.266	'S33'
	S33	7	25.9111	144.749	55.6651	70.6187	66.6215	'S33'		S33	7	22.8048	88.8079	49.5753	84.2186	62.9864	'S33'
	T58	1	29.1528	65.8826	173.664	17.7992	49.9389	'T58'		T58	1	25.4786	58.4166	110.115	29.4983	53.5943	'T58'
	T58	2	41.1308	72.9125	200.128	27.8351	53.219	'T58'		T58	2	36.3094	57.9376	122.601	44.9734	56.891	'T58'
	T58	4	120.55	81.204	129.312	43.0555	125.722	'T58'		T58	4	124.231	101.144	201.654	44.2783	119.471	'T58'
	T58	4	85.3528	83.6889	99.0942	51.5146	112.83	'WB06'		T58	4	88.265	103.845	168.94	49.1431	120.56	'T58'
	T58	4	77.0376	70.7768	120.76	54.5243	132.379	'WB06'		T58	4	78.8255	88.2434	193.084	52.9483	127.354	'T58'
	T58	7	51.557	86.6083	165.653	53.6336	74.5914	'T58'		T58	7	43.2553	60.7854	140.236	71.4788	72.5753	'T58'
	US05	1	58.4935	76.0306	61.054	97.9387	56.3965	'US05'		US05	1	52.3163	57.6236	50.0109	189.894	56.397	'US05'
	US05	2	43.9109	87.8082	61.7195	135.812	52.1332	'US05'		US05	2	39.3062	64.221	55.0477	242.013	50.4786	'US05'
	US05	4	22.5802	41.3719	22.7387	268.52	46.0048	'US05'		US05	4	22.9534	50.4251	31.9477	152.175	44.2938	'US05'
	US05	4	21.3512	44.5315	28.1967	223.395	58.6026	'US05'		US05	4	21.4462	54.9105	38.5	133.478	53.2539	'US05'
	US05	4	26.8447	32.1483	33.2447	297.797	56.7468	'US05'		US05	4	26.9572	37.8359	46.6962	213.13	54.1301	'US05'
	US05	7	12.418	33.4268	25.0766	98.9598	27.0272	'US05'		US05	7	11.4395	24.1699	24.3863	79.5356	24.6914	'US05'
	WB06	1	39.1866	106.812	78.5194	20.1995	129.15	'WB06'		WB06	1	33.8528	95.4394	57.3497	30.6778	147.553	'WB06'
	WB06	2	47.5647	111.402	85.4511	21.9917	132.273	'WB06'		WB06	2	40.7219	98.732	62.4831	33.5729	154.281	'WB06'
	WB06	4	90.8623	88.4818	101.368	54.476	223.612	'WB06'		WB06	4	92.8772	115.187	150.713	51.7548	207.201	'WB06'
	WB06	4	72.9362	82.9722	82.884	73.0051	149.238	'WB06'		WB06	4	74.458	103.046	133.959	68.3588	157.711	'WB06'
	WB06	4	62.8503	80.2369	72.8993	72.2527	224.687	'WB06'		WB06	4	64.7576	103.576	100.408	69.843	180.838	'WB06'
	WB06	7	29.9817	98.7602	61.137	82.5171	98.4617	'S33'		WB06	7	26.5722	68.2479	58.2885	105.153	88.829	'US05'
	Table S15: Sum Difference 2-corrected correlation scores (tau=0) for non-normalized 2D data flattened with respect to RT (calculated using Method 1).									Table S16: Sum Difference 2-corrected correlation scores (tau=0) for intensity-normalized 2D data flattened with respect to RT (calculated using Method 1).
	Table S15		Reference Strain							Table S16		Reference Strain
	Strain	Inc. (day)	K97	S33	T58	US05	WB06	Prediction		Strain	Inc. (day)	K97	S33	T58	US05	WB06	Prediction
	K97	1	178.626	33.5747	30.1583	6.52882	48.5421	'K97'		K97	1	181.565	40.5708	38.7697	7.18411	49.0851	'K97'
	K97	2	117.025	44.8826	75.5023	14.0842	52.6741	'K97'		K97	2	91.5709	35.8737	63.0048	20.9388	56.5424	'K97'
	K97	4	616.35	71.3644	91.6064	27.214	96.0105	'K97'		K97	4	782.619	94.6437	133.136	30.9307	98.0599	'K97'
	K97	4	347.873	122.91	99.3283	49.1987	160.057	'K97'		K97	4	395.636	157.985	166.065	47.9609	164.903	'K97'
	K97	4	476.003	90.0613	112.65	39.6212	118.129	'K97'		K97	4	558.468	124.853	169.163	42.2021	116.885	'K97'
	K97	7	119.294	89.7689	98.3441	69.2503	72.3445	'K97'		K97	7	106.89	65.3158	70.0836	122.659	75.4069	'US05'
	S33	1	45.4996	128.748	119.365	23.6896	107.522	'S33'		S33	1	39.6349	108.723	79.4002	42.5558	121.238	'WB06'
	S33	2	63.4452	280.671	168.904	52.3543	181.45	'S33'		S33	2	54.1067	199.086	117.27	101.549	204.096	'WB06'
	S33	4	127.119	242.225	91.5642	89.0052	210.676	'S33'		S33	4	134.04	403.468	145.377	77.9792	195.872	'S33'
	S33	4	141.924	176.368	101.647	123.175	183.19	'WB06'		S33	4	147.845	279.359	161.678	106.384	172.56	'S33'
	S33	4	111.917	222.639	86.8591	144.139	212.699	'S33'		S33	4	116.78	347.728	140.712	117.737	200.366	'S33'
	S33	7	33.1327	223.096	76.2802	110.967	96.6363	'S33'		S33	7	28.6755	124.614	69.1819	153.996	90.8451	'US05'
	T58	1	37.0089	87.0396	218.721	21.2986	66.3521	'T58'		T58	1	32.093	73.46	126.975	38.9618	71.9058	'T58'
	T58	2	54.3545	98.1762	288.922	33.6808	71.6158	'T58'		T58	2	46.8906	74.2632	154.223	59.8616	76.8793	'T58'
	T58	4	192.458	108.775	150.406	69.3381	179.108	'K97'		T58	4	203.273	146.862	266.585	73.4039	171.543	'T58'
	T58	4	132.547	117.823	117.956	74.06	191.194	'WB06'		T58	4	139.389	145.279	222.244	73.5553	201.914	'T58'
	T58	4	106.094	100.331	134.848	83.8332	209.828	'WB06'		T58	4	109.186	124.276	236.412	85.7023	196.918	'T58'
	T58	7	85.9563	181.079	287.034	74.0415	130.997	'T58'		T58	7	69.5509	108.557	211.109	101.044	129.895	'T58'
	US05	1	84.295	137.742	102.749	156.388	99.4521	'US05'		US05	1	73.8942	94.4443	76.3108	357.222	99.9937	'US05'
	US05	2	68.9168	196.204	102.57	214.77	95.0965	'US05'		US05	2	60.4365	125.788	88.5006	428.334	90.8823	'US05'
	US05	4	25.5583	58.0642	26.5056	501.146	63.0136	'US05'		US05	4	25.7241	74.9588	38.3421	239.712	59.3937	'US05'
	US05	4	23.0828	58.5832	31.7829	392.407	76.4733	'US05'		US05	4	22.9296	77.5484	44.395	202.181	68.0497	'US05'
	US05	4	34.4174	47.2403	44.0063	470.889	90.9341	'US05'		US05	4	34.1783	58.631	63.3359	290.17	84.9195	'US05'
	US05	7	13.0783	42.4054	26.8692	141.134	31.5906	'US05'		US05	7	11.8758	30.1752	26.5056	117.973	28.4675	'US05'
	WB06	1	53.4553	150.756	110.57	26.8582	162.045	'WB06'		WB06	1	45.6218	127.179	74.232	44.7788	186.372	'WB06'
	WB06	2	67.9081	171.24	131.401	29.4925	177.366	'WB06'		WB06	2	57.4461	138.219	86.5589	49.7329	207.64	'WB06'
	WB06	4	144.057	126.306	137.193	91.6929	311.456	'WB06'		WB06	4	149.124	173.153	227.707	92.5012	281.819	'WB06'
	WB06	4	108.254	120.531	104.967	126.454	243.665	'WB06'		WB06	4	112.06	153.237	189.157	119.903	246.532	'WB06'
	WB06	4	94.8972	107.243	103.059	128.526	323.568	'WB06'		WB06	4	97.9496	143.635	156.19	127.662	258.399	'WB06'
	WB06	7	46.1575	157.291	103.379	129.686	140.668	'S33'		WB06	7	39.7187	105.964	95.8728	193.86	128.072	'US05'

## Sheet: M2
	Table S17: Uncorrected correlation scores (tau=0) for non-normalized 2D data (calculated using Method 2).									Table S18: Uncorrected correlation scores (tau=0) for intensity-normalized 2D data (calculated using Method 2).
	Table S17		Reference Strain							Table S18		Reference Strain
	Strain	Inc. (day)	K97	S33	T58	US05	WB06	Prediction		Strain	Inc. (day)	K97	S33	T58	US05	WB06	Prediction
	K97	1	328787839220729	255623857312792	217277429270935	104125903234758	139384025338651	'K97'		K97	1	37647.4	11279.9	9733.82	3407.54	13032	'K97'
	K97	2	404240651839995	450045101167665	702880634375969	359894756855276	220891585225792	'T58'		K97	2	29025.7	10467.6	18824.9	12307.2	16383.1	'K97'
	K97	4	662996288192049	415020786337176	559904972003340	367846283604563	230803357254311	'K97'		K97	4	89183.3	21838.5	30402.1	13624.2	24574	'K97'
	K97	4	718839161486096	697059573474849	667963130188471	685747037988375	317438791357405	'K97'		K97	4	79177.8	31047.3	33242.7	19528.2	29889.3	'K97'
	K97	4	889144294248721	588745448124109	771653941702429	579810261670133	336196547454253	'K97'		K97	4	90123.3	23892	32247.9	16003.3	27184.2	'K97'
	K97	7	514893533072791	515719364255898	646885654838775	998175470995283	198824194790686	'US05'		K97	7	44858.2	13509	16442	41808.1	16134.5	'K97'
	S33	1	265398692039709	1866334769968350	1429753562351780	665106187372189	653126626896039	'S33'		S33	1	7112.7	16842.8	11141	8996.75	18036.4	'WB06'
	S33	2	342984675524274	2472410707739390	1651283845025710	1097543994000160	790437390544040	'S33'		S33	2	11299.7	26906.6	16224.2	17150	26251.4	'S33'
	S33	4	536170027883574	1581290176093180	928782610251438	868171281265385	556701030591645	'S33'		S33	4	26475.7	31828.9	20006	10834	22505.9	'S33'
	S33	4	696754598886872	1507744513796540	1217248232682060	1070675409257290	724295851249510	'S33'		S33	4	31584.3	27775.4	23013.3	12354.6	25841	'K97'
	S33	4	604122429504304	1710473362389970	1129241530618850	1382899481000250	632226349085260	'S33'		S33	4	27187	31330.4	22788.4	15685.8	23729.9	'S33'
	S33	7	476783706833755	3214551407882700	1915702294420780	1862873695032500	885748254420879	'S33'		S33	7	8374.98	14882.2	11037.8	13510.1	14259.7	'S33'
	T58	1	369120648729796	1767802913465150	4414301755766510	865252260634678	629577101751871	'T58'		T58	1	7800.06	12505.1	26510	9340.32	13563.9	'T58'
	T58	2	479460894012064	1847913001216240	4358805839324710	1346402754788180	602729823106182	'T58'		T58	2	11362.8	13277.9	29648.7	15079.5	13729.2	'T58'
	T58	4	967939678948474	1198191521588890	2359792739231350	1087347375640930	871646345026981	'T58'		T58	4	41345.9	20595.2	41682	12223.6	29304	'T58'
	T58	4	527454040008431	974392800480909	1424381713294290	1084295788814710	582101970605902	'T58'		T58	4	31733.4	23793.8	39896.5	16533	30605.7	'T58'
	T58	4	589034413008621	1050776179131710	2111460990832230	1361683575897800	825084323440632	'T58'		T58	4	28937.3	20889.7	44676.5	16897.9	32370	'T58'
	T58	7	633556087672532	1432935659467730	3850361929892760	1859581309425120	619580629479051	'T58'		T58	7	19714	13148.9	42793.2	23420.3	18451.4	'T58'
	US05	1	635524793934025	1262903709837960	1316149163931540	3589657202278960	446980165872696	'US05'		US05	1	31075.9	18760.8	18965.1	90349.5	20493.8	'US05'
	US05	2	538471435949091	1169827319464390	1381762403637930	4046016346467650	413005499831366	'US05'		US05	2	25573.9	16953.8	21721.5	93170.9	18220.6	'US05'
	US05	4	572915222947924	1297612434216630	1124863054809610	7042377771180630	834097288105282	'US05'		US05	4	14960.5	13443	12948.8	46359.2	17913.4	'US05'
	US05	4	542568697148110	1400497862676770	1396174749283740	6638416871335900	1060371468927740	'US05'		US05	4	14085.3	14886.3	16001.5	43897.8	21636.1	'US05'
	US05	4	512578991569842	760576061510525	1204836779297870	7532814577983420	730681486238420	'US05'		US05	4	14821.3	8412.47	15121.6	55815.7	17340	'US05'
	US05	7	293540572799396	1055852660221510	1180776914240730	3525112964656210	502927079650127	'US05'		US05	7	6161.57	6074.9	8736.09	23535.7	8954.15	'US05'
	WB06	1	144117973745867	747559619095599	564801071868958	282355002265984	453967816876724	'S33'		WB06	1	11914	21006.8	14179.9	11078.3	38670.1	'WB06'
	WB06	2	165979321387781	889923416802657	659039604564072	374467520328092	511061031177651	'S33'		WB06	2	15412.6	27477	18721.1	16267.8	48707.8	'WB06'
	WB06	4	309207374559382	547017457427507	714239711270630	603560403466532	583496781594604	'T58'		WB06	4	33996.3	24252.4	32921	16660.8	50393.3	'WB06'
	WB06	4	271799396066869	543451739492859	649036086159971	776586377452991	458844800665755	'US05'		WB06	4	30363.3	24582.1	33315.6	21893.2	44807.3	'WB06'
	WB06	4	391524475021540	800712304485240	950221553432820	1189787767477210	950518087581122	'US05'		WB06	4	24404.5	20015.8	24932.9	18782.6	43924.8	'WB06'
	WB06	7	160909960639659	713870965483512	593382166114167	761305917634820	417322703537408	'US05'		WB06	7	11106.6	13290.2	13953.8	19875.3	25183.9	'WB06'
	Table S19: 2D Imaginary-corrected correlation scores (tau=0) for non-normalized 2D data (calculated using Method 2).									Table S20: 2D Imaginary-corrected correlation scores (tau=0) for intensity-normalized 2D data (calculated using Method 2).
	Table S19		Reference Strain							Table S20		Reference Strain
	Strain	Inc. (day)	K97	S33	T58	US05	WB06	Prediction		Strain	Inc. (day)	K97	S33	T58	US05	WB06	Prediction
	K97	1	1.02768	0.37703	0.269303	0.094094	0.408032	'K97'		K97	1	1.06372	0.446986	0.329368	0.0863239	0.41	'K97'
	K97	2	0.818158	0.496492	0.615108	0.226335	0.452558	'K97'		K97	2	0.664973	0.392169	0.559631	0.280972	0.469273	'K97'
	K97	4	2.30898	0.518166	0.56804	0.284336	0.550873	'K97'		K97	4	2.62898	0.646088	0.738227	0.253941	0.545421	'K97'
	K97	4	1.76455	0.740076	0.556754	0.430022	0.654035	'K97'		K97	4	1.88126	0.944039	0.799111	0.350195	0.683538	'K97'
	K97	4	2.35718	0.564695	0.604954	0.342159	0.618323	'K97'		K97	4	2.54447	0.707583	0.787878	0.294978	0.602957	'K97'
	K97	7	0.900455	0.481688	0.48243	0.566319	0.346658	'K97'		K97	7	0.808204	0.381067	0.373528	0.796573	0.350995	'K97'
	S33	1	0.291625	1.22786	0.71962	0.242545	0.754911	'S33'		S33	1	0.257741	1.03471	0.527754	0.34168	0.833252	'S33'
	S33	2	0.359552	1.77123	0.808228	0.382914	0.889692	'S33'		S33	2	0.317847	1.36521	0.602173	0.518522	0.967106	'S33'
	S33	4	0.83993	1.38616	0.595211	0.408491	0.890186	'S33'		S33	4	0.873676	2.05596	0.830782	0.327385	0.886092	'S33'
	S33	4	1.02243	1.10897	0.713794	0.477704	1.05162	'S33'		S33	4	1.06435	1.57014	0.964427	0.384736	1.00876	'S33'
	S33	4	0.823285	1.29207	0.629822	0.586322	0.899546	'S33'		S33	4	0.852289	1.86145	0.909407	0.461759	0.91343	'S33'
	S33	7	0.360255	1.50336	0.648649	0.466123	0.685786	'S33'		S33	7	0.318172	0.897801	0.54447	0.548494	0.666086	'S33'
	T58	1	0.264043	0.71007	1.71098	0.206895	0.465307	'T58'		T58	1	0.233677	0.610099	1.10346	0.294353	0.504946	'T58'
	T58	2	0.351479	0.781272	1.79341	0.326967	0.457246	'T58'		T58	2	0.314488	0.600136	1.15231	0.441742	0.473805	'T58'
	T58	4	1.10976	0.655084	1.09655	0.371436	0.966364	'K97'		T58	4	1.16275	0.846527	1.6032	0.311726	0.93173	'T58'
	T58	4	0.762277	0.730677	0.863386	0.493806	0.893492	'WB06'		T58	4	0.79008	0.940015	1.39983	0.394157	0.963644	'T58'
	T58	4	0.685302	0.64605	1.11023	0.52807	1.05847	'T58'		T58	4	0.705984	0.819881	1.69109	0.419423	1.02834	'T58'
	T58	7	0.480409	0.618921	1.4921	0.444923	0.487097	'T58'		T58	7	0.408546	0.445902	1.23939	0.484752	0.478508	'T58'
	US05	1	0.503767	0.552575	0.45999	1.00104	0.3633	'US05'		US05	1	0.455253	0.438119	0.35867	1.71696	0.369763	'US05'
	US05	2	0.430939	0.518019	0.486442	1.13048	0.337271	'US05'		US05	2	0.387713	0.411607	0.426525	1.83754	0.338253	'US05'
	US05	4	0.380316	0.458311	0.322042	2.151	0.577639	'US05'		US05	4	0.386306	0.549331	0.433068	1.42675	0.574597	'US05'
	US05	4	0.346465	0.477836	0.38722	1.82422	0.718429	'US05'		US05	4	0.346596	0.587203	0.515071	1.25642	0.670623	'US05'
	US05	4	0.309385	0.241367	0.314231	2.01711	0.453973	'US05'		US05	4	0.312929	0.273083	0.411927	1.38976	0.449453	'US05'
	US05	7	0.218205	0.417396	0.380415	0.887048	0.374865	'US05'		US05	7	0.200269	0.306372	0.364859	0.816859	0.348555	'US05'
	WB06	1	0.342582	1.05483	0.623206	0.22332	1.2198	'WB06'		WB06	1	0.301324	0.898358	0.474523	0.294601	1.37176	'WB06'
	WB06	2	0.371909	1.21343	0.687448	0.276777	1.30515	'WB06'		WB06	2	0.328569	0.999178	0.52721	0.363958	1.48219	'WB06'
	WB06	4	0.786905	0.710222	0.771738	0.486574	1.81245	'WB06'		WB06	4	0.815558	0.915134	1.05766	0.386575	1.7033	'WB06'
	WB06	4	0.65065	0.68392	0.65751	0.608206	1.28048	'WB06'		WB06	4	0.672229	0.86947	0.987183	0.479913	1.39024	'WB06'
	WB06	4	0.612386	0.653537	0.643062	0.618128	1.94454	'WB06'		WB06	4	0.628295	0.823345	0.860356	0.489316	1.63115	'WB06'
	WB06	7	0.341205	0.824437	0.549107	0.519384	0.894113	'WB06'		WB06	7	0.302241	0.561124	0.485558	0.559797	0.828743	'WB06'

## Sheet: M3 (MS, max)
	Table S21: Uncorrected correlation scores (tau=0) for non-normalized 1D MS data flattened using max (calculated using Method 3).									Table S22: Uncorrected correlation scores (tau=0) for intensity-normalized 1D MS data flattened using max (calculated using Method 3).									Table S23: Total Sum-corrected correlation scores (tau=0) for 1D MS data flattened using max (calculated using Method 3). Intensity-normalized samples produce identical results as non-normalized data.
	Table S21		Reference Strain							Table S22		Reference Strain							Table S23		Reference Strain
	Strain	Inc. (day)	K97	S33	T58	US05	WB06	Prediction		Strain	Inc. (day)	K97	S33	T58	US05	WB06	Prediction		Strain	Inc. (day)	K97	S33	T58	US05	WB06	Prediction
	K97	1	4.21502e+09	2.03216e+09	2.57099e+09	2.61848e+09	2.85577e+09	'K97'		K97	1	45269	21825.3	27612.3	28122.3	30670.8	'K97'		K97	1	63.5897	23.6811	47.6188	12.2766	33.927	'K97'
	K97	2	6.43209e+09	3.0389e+09	3.60083e+09	4.07069e+09	4.12197e+09	'K97'		K97	2	53563.9	25306.8	29986.3	33899.1	34326.1	'K97'		K97	2	64.3104	23.9392	44.629	12.7932	32.869	'K97'
	K97	4	5.41869e+09	2.49246e+09	2.96794e+09	3.6827e+09	3.27059e+09	'K97'		K97	4	67479.7	31038.9	36960.2	45861.2	40729.1	'K97'		K97	4	631.757	44.702	749.426	19.3587	88.8406	'T58'
	K97	4	6.64717e+09	3.0844e+09	3.51143e+09	4.55808e+09	4.10024e+09	'K97'		K97	4	69329.9	32170.2	36624.2	47540.7	42765.5	'K97'		K97	4	239.457	54.7816	521.196	21.8159	134.51	'T58'
	K97	4	7.13729e+09	3.29419e+09	3.75568e+09	4.82244e+09	4.34975e+09	'K97'		K97	4	68475	31604.4	36031.9	46266.4	41731.4	'K97'		K97	4	306.004	51.6489	1301.87	20.9817	116.529	'T58'
	K97	7	7.01867e+09	3.46005e+09	3.81687e+09	5.25304e+09	4.56632e+09	'K97'		K97	7	65209.7	32146.9	35462.2	48805.5	42425.2	'K97'		K97	7	77.8919	118.441	79.4798	29.4074	424.372	'WB06'
	S33	1	9.43082e+09	6.38935e+09	7.09913e+09	7.45911e+09	7.72497e+09	'K97'		S33	1	27673	18748.3	20831.1	21887.4	22667.5	'K97'		S33	1	427.357	58.5213	1103.27	19.6041	111.154	'T58'
	S33	2	9.81289e+09	7.33415e+09	7.49021e+09	8.8807e+09	8.6303e+09	'K97'		S33	2	35274.7	26364.3	26925.3	31923.7	31023.6	'K97'		S33	2	73.1934	129.678	109.705	28.3281	1217.75	'WB06'
	S33	4	6.80822e+09	5.71118e+09	5.29718e+09	6.52883e+09	6.46308e+09	'K97'		S33	4	31757.7	26640.4	24709.3	30454.4	30147.7	'K97'		S33	4	38.8616	753.554	51.2935	46.1683	96.1656	'S33'
	S33	4	7.36715e+09	6.23258e+09	5.67635e+09	6.977e+09	6.87753e+09	'K97'		S33	4	31496.5	26645.9	24267.9	29828.5	29403.3	'K97'		S33	4	44.5666	1083.71	59.4324	39.1754	126.462	'S33'
	S33	4	7.64371e+09	6.47397e+09	5.97093e+09	7.35167e+09	7.24257e+09	'K97'		S33	4	32583	27596.8	25452.4	31338.2	30873.1	'K97'		S33	4	39.1262	930.797	51.9681	45.1352	98.051	'S33'
	S33	7	1.12047e+10	1.031e+10	8.67772e+09	1.21135e+10	1.13327e+10	'US05'		S33	7	21508.1	19790.8	16657.4	23252.6	21753.8	'US05'		S33	7	22.0127	82.8634	27.1487	163.181	42.3495	'US05'
	T58	1	1.37879e+10	8.29735e+09	1.35445e+10	9.6874e+09	1.19792e+10	'K97'		T58	1	31857.3	19171.2	31294.9	22382.9	27678.2	'K97'		T58	1	88.6302	32.0025	99.3672	13.7555	50.391	'T58'
	T58	2	1.42617e+10	8.92294e+09	1.35612e+10	1.10019e+10	1.24561e+10	'K97'		T58	2	36461.4	22812.4	34670.7	28127.5	31845.4	'K97'		T58	2	186.946	39.9223	163.069	16.5186	67.4006	'K97'
	T58	4	1.02742e+10	6.85488e+09	9.79533e+09	8.79274e+09	9.13542e+09	'K97'		T58	4	41232.1	27509.7	39310.2	35286.6	36661.9	'K97'		T58	4	118.366	82.5626	266.219	24.5624	330.208	'WB06'
	T58	4	7.594e+09	4.83316e+09	7.35752e+09	6.27178e+09	6.87609e+09	'K97'		T58	4	43186.5	27485.9	41841.7	35667.2	39103.8	'K97'		T58	4	33316.7	50.0316	434.417	19.6957	101.005	'K97'
	T58	4	8.95128e+09	5.82652e+09	8.67628e+09	7.45807e+09	8.0487e+09	'K97'		T58	4	41569.8	27058.4	40292.7	34635.3	37378.2	'K97'		T58	4	873.054	53.1489	669.926	20.0771	109.257	'K97'
	T58	7	1.38736e+10	9.54402e+09	1.2687e+10	1.33804e+10	1.24151e+10	'K97'		T58	7	48791.9	33565.2	44618.7	47057.3	43662.5	'K97'		T58	7	64.2527	146.215	110.797	32.3029	411.945	'WB06'
	US05	1	1.27862e+10	7.54517e+09	8.0793e+09	1.33561e+10	9.53692e+09	'US05'		US05	1	66746.7	39387.4	42175.7	69721.9	49784.8	'US05'		US05	1	28.0221	86.6143	28.4166	87.7856	43.1263	'US05'
	US05	2	1.123e+10	7.40327e+09	7.69873e+09	1.41001e+10	9.1458e+09	'US05'		US05	2	57226.2	37725.9	39231.5	71851.6	46605.5	'US05'		US05	2	18.908	43.7399	20.3358	1337.6	27.9973	'US05'
	US05	4	1.10844e+10	8.65783e+09	8.56475e+09	1.68074e+10	1.06524e+10	'US05'		US05	4	27672.6	21614.6	21382.2	41960.4	26594.1	'US05'		US05	4	11.3271	22.9376	13.3338	54.3378	17.4606	'US05'
	US05	4	1.15583e+10	9.13036e+09	8.91075e+09	1.72661e+10	1.10869e+10	'US05'		US05	4	29092.9	22981.6	22428.8	43459.6	27906.1	'US05'		US05	4	10.6316	21.1043	12.4474	44.5299	16.1185	'US05'
	US05	4	1.28817e+10	9.18363e+09	9.71894e+09	1.92415e+10	1.12824e+10	'US05'		US05	4	35726.9	25470.4	26955.1	53365.4	31291.2	'US05'		US05	4	13.7945	28.4771	16.02	115.916	20.3445	'US05'
	US05	7	9.50176e+09	8.14584e+09	7.379e+09	1.39165e+10	9.73256e+09	'US05'		US05	7	21051.1	18047	16348.1	30831.8	21562.4	'US05'		US05	7	9.26417	19.0422	10.8685	32.2981	14.6557	'US05'
	WB06	1	4.17616e+09	2.72035e+09	3.43251e+09	3.25994e+09	4.29814e+09	'WB06'		WB06	1	37917	24699.1	31165.1	29598.3	39024.5	'WB06'		WB06	1	85.0611	103.821	142.717	24.8771	4160.38	'WB06'
	WB06	2	4.42591e+09	2.9339e+09	3.74774e+09	3.62585e+09	4.65082e+09	'WB06'		WB06	2	44894.5	29760.3	38015.5	36779.1	47176	'WB06'		WB06	2	145.629	68.9304	365.928	21.7243	238.942	'T58'
	WB06	4	4.12788e+09	2.95902e+09	3.37206e+09	3.74586e+09	4.32154e+09	'WB06'		WB06	4	42787	30671.3	34952.6	38827.2	44794.3	'WB06'		WB06	4	60.6475	162.404	92.1463	30.3061	391.359	'WB06'
	WB06	4	4.25419e+09	3.03278e+09	3.6377e+09	3.78424e+09	4.5697e+09	'WB06'		WB06	4	44927.3	32028.3	38416.7	39964.3	48259.3	'WB06'		WB06	4	71.3719	125.268	119.164	28.0333	1172.52	'WB06'
	WB06	4	6.07889e+09	4.77204e+09	4.7732e+09	5.88806e+09	6.59825e+09	'WB06'		WB06	4	35943.3	28216.2	28223.1	34815	39014.2	'WB06'		WB06	4	51.4986	232.766	74.1087	33.4871	245.124	'WB06'
	WB06	7	4.35264e+09	3.42789e+09	3.5342e+09	4.60311e+09	4.59648e+09	'US05'		WB06	7	32656.3	25718.3	26515.9	34535.5	34485.8	'US05'		WB06	7	25.7818	111.215	33.9902	81.928	56.3988	'S33'
	Table S24: Sum Difference 1-corrected correlation scores (tau=0) for 1D MS data flattened using max (calculated using Method 3). Intensity-normalized samples produce identical results as non-normalized data.									Table S25: Sum Difference 2-corrected correlation scores (tau=0) for 1D MS data flattened using max (calculated using Method 3). Intensity-normalized samples produce identical results as non-normalized data.									Table S26: Imaginary-corrected correlation scores (tau=0) for 1D MS data flattened using max (calculated using Method 3). Intensity-normalized samples produce identical results as non-normalized data.
	Table S24		Reference Strain							Table S25		Reference Strain							Table S26		Reference Strain
	Strain	Inc. (day)	K97	S33	T58	US05	WB06	Prediction		Strain	Inc. (day)	K97	S33	T58	US05	WB06	Prediction		Strain	Inc. (day)	K97	S33	T58	US05	WB06	Prediction
	K97	1	59.3715	23.0041	42.811	12.1634	31.7279	'K97'		K97	1	255.035	45.2504	142.257	18.9543	73.7853	'K97'		K97	1	3.96204	1.92782	2.47885	1.55396	2.39403	'K97'
	K97	2	62.8001	23.5096	41.3981	12.701	31.8393	'K97'		K97	2	301.402	47.6801	142.408	20.1646	76.4839	'K97'		K97	2	5.58415	2.14299	2.46618	1.70438	2.57096	'K97'
	K97	4	252.475	41.5904	91.9597	19.1589	68.9697	'K97'		K97	4	1029.08	152.27	592.928	44.5783	355.599	'K97'		K97	4	11.801	2.6282	3.02425	2.24279	2.99261	'K97'
	K97	4	190.757	48.641	83.8962	21.6022	79.8022	'K97'		K97	4	1108.13	174.184	527.862	51.9337	359.66	'K97'		K97	4	9.40177	2.62889	2.71157	2.33702	3.1164	'K97'
	K97	4	215.298	46.2681	84.5805	20.7721	75.0069	'K97'		K97	4	1664.88	154.108	535.788	48.351	308.53	'K97'		K97	4	9.63261	2.57401	2.72635	2.27636	3.01048	'K97'
	K97	7	75.6826	72.4076	58.0241	29.1304	86.4431	'WB06'		K97	7	418.215	296.193	299.815	84.0862	439.568	'WB06'		K97	7	5.9451	2.81986	2.50748	2.76187	3.1401	'K97'
	S33	1	90.9739	55.0269	113.623	19.3764	82.3464	'T58'		S33	1	394.967	250.54	739.554	47.5065	493.678	'T58'		S33	1	3.48859	3.52421	3.52782	1.97484	3.22138	'T58'
	S33	2	59.5133	112.752	82.8648	27.8113	142.162	'WB06'		S33	2	177.222	1000.19	321.674	89.2931	1156.73	'WB06'		S33	2	3.31725	5.96832	3.86614	2.60419	4.37119	'S33'
	S33	4	36.797	366.353	47.5469	44.4058	83.7419	'S33'		S33	4	99.7021	5479.51	155.333	200.608	455.943	'S33'		S33	4	2.75766	12.7446	3.21646	2.80764	4.30583	'S33'
	S33	4	40.8637	430.708	53.0928	37.9415	97.3321	'S33'		S33	4	116.287	8648.36	188.255	154.4	598.481	'S33'		S33	4	2.77009	13.8049	3.18534	2.63974	4.15526	'S33'
	S33	4	37.0013	418.055	48.0808	43.594	85.0318	'S33'		S33	4	101.837	8235.5	161.518	194.637	476.688	'S33'		S33	4	2.74915	13.3449	3.22211	2.77749	4.20867	'S33'
	S33	7	21.7137	79.4401	26.0272	91.7144	40.8768	'US05'		S33	7	49.239	467.906	66.6255	669.757	144.816	'US05'		S33	7	2.05963	5.41952	2.08551	3.02898	2.96967	'S33'
	T58	1	62.7982	30.462	93.6253	13.5568	44.9773	'T58'		T58	1	319.49	74.7505	533.433	24.2285	135.274	'T58'		T58	1	2.57629	2.1662	5.73952	1.42726	2.58219	'T58'
	T58	2	82.3741	37.7656	138.796	16.3055	58.6255	'T58'		T58	2	448.643	114.709	1196.67	33.0967	237.235	'T58'		T58	2	3.0718	2.69061	7.24514	1.76697	3.18282	'T58'
	T58	4	75.7289	72.3878	196.812	24.1393	124.938	'T58'		T58	4	308.152	381.908	1354.57	67.012	946.931	'T58'		T58	4	3.22436	3.65302	10.0034	2.23444	4.06757	'T58'
	T58	4	88.4716	46.8615	232.355	19.4297	82.7404	'T58'		T58	4	464.471	172.652	2630.41	44.2849	432.222	'T58'		T58	4	3.08939	2.91488	9.64707	1.96576	3.73391	'T58'
	T58	4	92.4989	49.7092	282.535	19.7876	86.2517	'T58'		T58	4	502.166	187.698	3833.69	46.0257	449.994	'T58'		T58	4	3.21741	3.1691	10.609	2.02583	3.81763	'T58'
	T58	7	57.3155	95.9872	103.335	31.7778	120.881	'WB06'		T58	7	241.57	558.52	716.159	98.2478	912.192	'WB06'		T58	7	3.00215	4.05508	6.05237	3.0133	4.16474	'T58'
	US05	1	27.6678	68.9467	27.5423	83.5683	40.8586	'US05'		US05	1	75.2479	422.569	84.2075	575.853	171.948	'US05'		US05	1	3.06522	2.94264	2.27169	4.69597	2.75485	'US05'
	US05	2	18.7127	42.6576	20.1025	248.69	27.4353	'US05'		US05	2	38.4006	177.43	45.434	2117.32	82.6994	'US05'		US05	2	2.41572	2.91015	2.16836	8.27515	2.55674	'US05'
	US05	4	11.2588	22.7527	13.198	53.6044	17.3168	'US05'		US05	4	16.8946	51.9057	21.0357	217.407	32.5899	'US05'		US05	4	1.51932	2.16716	1.54086	4.90348	1.97877	'US05'
	US05	4	10.5749	20.9965	12.338	44.0755	16.0163	'US05'		US05	4	14.18	40.5567	17.4175	127.299	26.2769	'US05'		US05	4	1.52536	2.20643	1.53722	4.5745	1.96652	'US05'
	US05	4	13.6319	27.8601	15.8207	104.76	20.0008	'US05'		US05	4	21.9555	74.6171	27.3624	448.003	42.7885	'US05'		US05	4	1.70343	2.19848	1.72847	6.53028	1.99761	'US05'
	US05	7	9.23137	18.9688	10.7693	31.8236	14.6146	'US05'		US05	7	11.8229	33.4031	14.4177	84.2414	22.1462	'US05'		US05	7	1.35251	2.17838	1.35043	3.3131	1.89184	'US05'
	WB06	1	61.7353	76.5638	83.8638	24.0972	185.976	'WB06'		WB06	1	198.305	357.747	336.883	69.071	1480.84	'WB06'		WB06	1	2.75735	2.82782	3.57731	1.9227	5.89182	'WB06'
	WB06	2	74.9436	60.4414	112.53	21.2481	170.518	'WB06'		WB06	2	234.256	270.757	486.237	54.9373	1282.26	'WB06'		WB06	2	2.95529	3.02323	4.27745	2.06343	7.02339	'WB06'
	WB06	4	52.2368	107.634	72.9878	29.2683	238.937	'WB06'		WB06	4	137.732	780.182	244.104	98.7358	1941.29	'WB06'		WB06	4	3.0829	4.28657	3.9341	2.58405	9.89148	'WB06'
	WB06	4	56.3934	89.9291	83.4073	27.1553	264.185	'WB06'		WB06	4	151.95	579.223	289.59	84.9148	2345.12	'WB06'		WB06	4	2.94166	3.71479	4.0883	2.39815	9.76608	'WB06'
	WB06	4	45.3273	131.923	58.3422	32.6179	166.275	'WB06'		WB06	4	134.525	1086.8	219.739	116.809	1499.14	'WB06'		WB06	4	2.62464	4.45853	2.95328	2.57233	6.15878	'WB06'
	WB06	7	25.3461	95.6773	32.583	66.6656	55.3094	'S33'		WB06	7	56.3372	522.781	83.1946	380.297	219.573	'S33'		WB06	7	2.42385	4.40798	2.76947	3.39078	4.7435	'WB06'

## Sheet: M3 (MS, sum)
	Table S27: Uncorrected correlation scores (tau=0) for non-normalized 1D MS data flattened using sum (calculated using Method 3).									Table S28: Uncorrected correlation scores (tau=0) for intensity-normalized 1D MS data flattened using sum (calculated using Method 3).									Table S29: Total Sum-corrected correlation scores (tau=0) for 1D MS data flattened using sum (calculated using Method 3). Intensity-normalized samples produce identical results as non-normalized data.
	Table S27		Reference Strain							Table S28		Reference Strain							Table S29		Reference Strain
	Strain	Inc. (day)	K97	S33	T58	US05	WB06	Prediction		Strain	Inc. (day)	K97	S33	T58	US05	WB06	Prediction		Strain	Inc. (day)	K97	S33	T58	US05	WB06	Prediction
	K97	1	6.09801e+10	3.35813e+10	3.88374e+10	5.16485e+10	4.40648e+10	'K97'		K97	1	654922	360661	417111	554701	473253	'K97'		K97	1	20.1401	16.0501	30.0725	8.34763	20.8607	'T58'
	K97	2	9.08072e+10	4.95432e+10	5.66541e+10	7.72703e+10	6.43691e+10	'K97'		K97	2	756207	412576	471793	643477	536041	'K97'		K97	2	25.8473	19.6265	42.8393	9.5325	26.7369	'T58'
	K97	4	9.27886e+10	5.13201e+10	5.7301e+10	8.60815e+10	6.55369e+10	'K97'		K97	4	1.15551e+06	639096	713578	1.07199e+06	816140	'K97'		K97	4	4389.89	95.4266	63.0903	17.4383	328.677	'K97'
	K97	4	1.14146e+11	6.34803e+10	6.96054e+10	1.07556e+11	8.0343e+10	'K97'		K97	4	1.19054e+06	662099	725984	1.1218e+06	837976	'K97'		K97	4	97.8417	2472.39	37.6065	22.1003	71.3472	'S33'
	K97	4	1.25618e+11	6.95183e+10	7.65258e+10	1.17786e+11	8.8153e+10	'K97'		K97	4	1.20517e+06	666956	734186	1.13004e+06	845738	'K97'		K97	4	113.405	954.738	39.7409	21.3241	79.4669	'S33'
	K97	7	1.40906e+11	7.94885e+10	8.62402e+10	1.39915e+11	9.99398e+10	'K97'		K97	7	1.30914e+06	738519	801249	1.29994e+06	928530	'K97'		K97	7	33.3599	49.2178	21.2869	40.6048	28.8572	'S33'
	S33	1	1.56606e+11	9.29921e+10	1.04098e+11	1.40027e+11	1.18096e+11	'K97'		S33	1	459532	272868	305456	410883	346530	'K97'		S33	1	25.5006	20.8665	47.3292	9.53082	28.2064	'T58'
	S33	2	1.70772e+11	1.03328e+11	1.12438e+11	1.65067e+11	1.28247e+11	'K97'		S33	2	613877	371438	404184	593371	461013	'K97'		S33	2	192.734	68.5558	94.6283	16.2457	474.366	'WB06'
	S33	4	1.35863e+11	8.35623e+10	8.83948e+10	1.37235e+11	1.02792e+11	'US05'		S33	4	633746	389785	412327	640145	479483	'US05'		S33	4	45.8666	92.2438	27.3532	30.4411	40.9643	'S33'
	S33	4	1.45565e+11	8.94121e+10	9.4822e+10	1.44838e+11	1.10174e+11	'K97'		S33	4	622330	382261	405389	619221	471023	'K97'		S33	4	74.4584	332.318	35.0011	23.9327	61.6059	'S33'
	S33	4	1.54762e+11	9.50602e+10	1.00352e+11	1.56544e+11	1.1675e+11	'US05'		S33	4	659710	405216	427774	667305	497672	'US05'		S33	4	47.4917	98.81	27.7879	29.7162	42.1128	'S33'
	S33	7	2.55638e+11	1.57988e+11	1.63352e+11	2.70646e+11	1.92777e+11	'US05'		S33	7	490713	303269	313565	519523	370047	'US05'		S33	7	23.6436	33.6291	17.4673	79.0815	22.4048	'US05'
	T58	1	1.79335e+11	1.03406e+11	1.29912e+11	1.50137e+11	1.36828e+11	'K97'		T58	1	414358	238922	300164	346896	316145	'K97'		T58	1	14.3423	12.5719	21.573	6.88928	15.4098	'T58'
	T58	2	1.95608e+11	1.13777e+11	1.39107e+11	1.73191e+11	1.48227e+11	'K97'		T58	2	500091	290883	355642	442780	378959	'K97'		T58	2	22.8272	18.8441	40.6997	9.25939	25.0372	'T58'
	T58	4	1.58767e+11	9.39234e+10	1.11177e+11	1.52873e+11	1.20137e+11	'K97'		T58	4	637158	376929	446170	613502	482128	'K97'		T58	4	302.545	78.0974	88.6748	17.0872	5256.62	'WB06'
	T58	4	1.17258e+11	6.85551e+10	8.27092e+10	1.0972e+11	8.9317e+10	'K97'		T58	4	666836	389868	470362	623972	507940	'K97'		T58	4	57.3063	37.1365	755.294	13.3101	71.4606	'T58'
	T58	4	1.50507e+11	8.82746e+10	1.05368e+11	1.42313e+11	1.13957e+11	'K97'		T58	4	698957	409948	489329	660902	529215	'K97'		T58	4	63.7668	39.6096	2451.63	13.6573	81.1432	'T58'
	T58	7	2.69131e+11	1.59842e+11	1.82732e+11	2.7168e+11	2.02443e+11	'US05'		T58	7	946500	562144	642647	955466	711969	'US05'		T58	7	69.3141	244.896	35.6162	25.2511	58.0646	'S33'
	US05	1	2.60271e+11	1.50916e+11	1.62241e+11	2.71286e+11	1.88158e+11	'US05'		US05	1	1.35867e+06	787816	846935	1.41617e+06	982226	'US05'		US05	1	30.2832	44.2224	20.2266	46.6335	26.9409	'US05'
	US05	2	2.95856e+11	1.74053e+11	1.84745e+11	3.24861e+11	2.15393e+11	'US05'		US05	2	1.50763e+06	886945	941428	1.65544e+06	1.09761e+06	'US05'		US05	2	20.2007	26.2114	15.1024	144.943	18.615	'US05'
	US05	4	3.19112e+11	1.91047e+11	1.99899e+11	3.65832e+11	2.34782e+11	'US05'		US05	4	796675	476956	499055	913313	586143	'US05'		US05	4	14.1525	17.3173	11.4834	87.7013	13.4337	'US05'
	US05	4	2.89529e+11	1.74436e+11	1.81617e+11	3.35967e+11	2.13393e+11	'US05'		US05	4	728759	439065	457139	845646	537120	'US05'		US05	4	13.1607	15.9815	10.8527	61.8334	12.5541	'US05'
	US05	4	3.03045e+11	1.81506e+11	1.91385e+11	3.46247e+11	2.2196e+11	'US05'		US05	4	840481	503398	530799	960300	615596	'US05'		US05	4	16.412	20.6227	13.0273	308.381	15.3915	'US05'
	US05	7	2.66184e+11	1.60808e+11	1.66176e+11	3.08741e+11	1.96788e+11	'US05'		US05	7	589728	356267	368161	684013	435982	'US05'		US05	7	12.08	14.5503	10.0448	46.8976	11.5871	'US05'
	WB06	1	6.82275e+10	3.96905e+10	4.53442e+10	6.16761e+10	5.4199e+10	'K97'		WB06	1	619465	360366	411698	559982	492094	'K97'		WB06	1	45.7413	31.5836	200.834	11.8373	57.478	'T58'
	WB06	2	8.21137e+10	4.79993e+10	5.45727e+10	7.52994e+10	6.53584e+10	'K97'		WB06	2	832927	486885	553563	763806	662968	'K97'		WB06	2	39.6053	28.5253	125.088	11.3977	48.6553	'T58'
	WB06	4	7.23834e+10	4.28192e+10	4.79417e+10	6.90991e+10	5.79732e+10	'K97'		WB06	4	750280	443837	496933	716237	600913	'K97'		WB06	4	181.827	65.8176	95.4834	15.7912	489.718	'WB06'
	WB06	4	7.18794e+10	4.25245e+10	4.80412e+10	6.8049e+10	5.78107e+10	'K97'		WB06	4	759097	449089	507350	718645	610522	'K97'		WB06	4	134.57	58.8102	118.993	15.3175	258.714	'WB06'
	WB06	4	1.24137e+11	7.43731e+10	8.05753e+10	1.22862e+11	9.83043e+10	'K97'		WB06	4	733998	439754	476427	726461	581255	'K97'		WB06	4	143.91	299.405	43.8889	20.1577	105.112	'S33'
	WB06	7	9.88866e+10	5.94243e+10	6.40288e+10	1.02569e+11	7.72821e+10	'US05'		WB06	7	741912	445840	480386	769540	579821	'US05'		WB06	7	29.7624	45.0365	20.6497	45.7295	28.6412	'US05'
	Table S30: Sum Difference 1-corrected correlation scores (tau=0) for 1D MS data flattened using sum (calculated using Method 3). Intensity-normalized samples produce identical results as non-normalized data.									Table S31: Sum Difference 2-corrected correlation scores (tau=0) for 1D MS data flattened using sum (calculated using Method 3). Intensity-normalized samples produce identical results as non-normalized data.									Table S32: Imaginary-corrected correlation scores (tau=0) for 1D MS data flattened using sum (calculated using Method 3). Intensity-normalized samples produce identical results as non-normalized data.
	Table S30		Reference Strain							Table S31		Reference Strain							Table S32		Reference Strain
	Strain	Inc. (day)	K97	S33	T58	US05	WB06	Prediction		Strain	Inc. (day)	K97	S33	T58	US05	WB06	Prediction		Strain	Inc. (day)	K97	S33	T58	US05	WB06	Prediction
	K97	1	20.1366	16.0471	30.0303	8.34662	20.8304	'T58'		K97	1	49.9398	30.2186	104.651	9.74287	44.8709	'T58'		K97	1	5.00759	3.90279	5.2704	2.27844	4.72842	'T58'
	K97	2	25.8394	19.6166	42.6477	9.53225	26.6599	'T58'		K97	2	78.8604	42.6797	199.935	12.0065	67.4867	'T58'		K97	2	7.00848	4.54715	6.20944	2.55195	5.47602	'K97'
	K97	4	465.682	94.7159	62.6354	17.4379	153.326	'K97'		K97	4	4151.71	707.126	395.029	35.2522	1794.96	'K97'		K97	4	32.147	10.0964	8.19185	4.24065	10.8373	'K97'
	K97	4	97.7356	199.065	37.5199	22.0987	63.2316	'S33'		K97	4	973.955	1739.3	164.84	52.5792	477.013	'S33'		K97	4	21.4509	12.9028	6.59593	5.134	8.15226	'K97'
	K97	4	112.964	203.04	39.4938	21.3209	67.2264	'S33'		K97	4	1371.09	1375.03	182.605	49.2756	519.251	'S33'		K97	4	23.4025	12.4883	6.60531	4.95148	8.1404	'K97'
	K97	7	33.3333	47.8228	21.2459	40.5703	28.3805	'S33'		K97	7	124.749	256.825	53.2724	157.881	100.62	'S33'		K97	7	8.80478	8.35372	4.99988	8.20086	5.70922	'K97'
	S33	1	25.3631	20.8613	46.8473	9.53082	28.1291	'T58'		S33	1	87.5297	53.66	290.328	12.5455	94.5991	'T58'		S33	1	5.33034	5.20919	6.71799	2.52557	5.61529	'T58'
	S33	2	106.903	68.4085	92.5254	16.2453	320.358	'WB06'		S33	2	865.012	544.068	454.087	31.1985	6432.84	'WB06'		S33	2	10.8289	13.455	10.934	4.04412	12.4001	'S33'
	S33	4	45.7691	92.157	27.3336	30.4364	40.9287	'S33'		S33	4	186.934	888.332	76.2062	99.1322	196.408	'S33'		S33	4	7.97077	21.1858	5.99306	6.20764	7.24895	'S33'
	S33	4	74.0254	329.801	34.9593	23.9307	61.1587	'S33'		S33	4	381.828	10372.6	120.243	63.4929	445.507	'S33'		S33	4	9.84168	38.3975	6.97461	5.29856	8.64444	'S33'
	S33	4	47.3829	98.746	27.7781	29.7122	42.0679	'S33'		S33	4	206.432	1083.6	80.7017	93.7385	213.046	'S33'		S33	4	8.18722	21.4047	6.13751	6.23156	7.36135	'S33'
	S33	7	23.6244	33.61	17.4611	78.8591	22.3956	'US05'		S33	7	64.099	127.855	35.5189	499.258	61.1645	'US05'		S33	7	5.09199	7.63346	4.06632	10.2188	4.72276	'US05'
	T58	1	14.3385	12.5719	21.5571	6.88863	15.3873	'T58'		T58	1	27.0988	19.417	53.2123	7.13595	26.815	'T58'		T58	1	3.41368	3.22562	5.27288	1.86147	3.63965	'T58'
	T58	2	22.7826	18.8367	40.6304	9.25785	24.9694	'T58'		T58	2	64.9499	40.1041	186.286	11.3846	63.4129	'T58'		T58	2	4.91375	4.54511	9.36477	2.42562	5.35771	'T58'
	T58	4	210.308	77.5241	88.663	17.0868	204.912	'K97'		T58	4	3037.17	501.21	742.837	32.6826	1583.99	'K97'		T58	4	10.5714	9.92734	20.8699	3.95833	11.3627	'T58'
	T58	4	56.6369	37.0642	605.747	13.3101	70.5224	'T58'		T58	4	379.863	137.556	27310.6	21.0575	329.871	'T58'		T58	4	7.55728	6.8827	33.9874	3.27885	9.53332	'T58'
	T58	4	62.935	39.5669	1169.36	13.6573	79.3979	'T58'		T58	4	464.066	153.829	45480.5	22.0637	379.186	'T58'		T58	4	8.27079	7.68669	49.8493	3.44592	10.3787	'T58'
	T58	7	68.8889	123.291	35.6054	25.251	53.3356	'S33'		T58	7	589.928	1424.61	151.718	61.2607	361.221	'S33'		T58	7	8.51488	11.9581	8.21598	5.99997	7.58284	'S33'
	US05	1	30.2714	43.9218	20.2165	46.6116	26.8365	'US05'		US05	1	102.819	222.766	48.0188	206.963	89.8339	'S33'		US05	1	6.45924	7.25021	4.39218	9.49202	5.15289	'US05'
	US05	2	20.1977	26.2114	15.1015	143.744	18.615	'US05'		US05	2	45.4813	77.643	26.7318	1893.81	42.7299	'US05'		US05	2	4.94759	5.67331	3.74341	25.6013	4.18201	'US05'
	US05	4	14.1525	17.3173	11.4817	87.6532	13.4337	'US05'		US05	4	22.9172	33.2094	15.669	678.787	21.7911	'US05'		US05	4	3.55139	4.16182	2.93401	16.7732	3.23709	'US05'
	US05	4	13.1607	15.9815	10.8507	61.8251	12.5539	'US05'		US05	4	19.0677	26.865	13.5349	288.398	18.2924	'US05'		US05	4	3.27052	3.80902	2.70816	13.2541	3.00934	'US05'
	US05	4	16.4109	20.6227	13.027	300.533	15.3915	'US05'		US05	4	29.7492	46.0459	19.4786	4287.05	28.3142	'US05'		US05	4	3.84837	4.44848	3.08921	25.4318	3.42604	'US05'
	US05	7	12.08	14.5501	10.0426	46.891	11.5847	'US05'		US05	7	16.5556	22.6923	11.9561	180.311	15.8209	'US05'		US05	7	3.10537	3.64185	2.60485	9.8951	2.87009	'US05'
	WB06	1	43.3111	31.5611	104.258	11.8373	57.2809	'T58'		WB06	1	243.068	122.471	926.645	18.491	364.342	'T58'		WB06	1	6.24784	5.53637	8.36811	2.81531	9.91202	'WB06'
	WB06	2	38.1756	28.4483	98.1033	11.3958	48.3997	'T58'		WB06	2	185.674	99.0994	887.353	17.1347	252.65	'T58'		WB06	2	6.42086	5.91104	9.12464	2.92526	11.4014	'WB06'
	WB06	4	93.6821	64.0907	88.6985	15.7911	406.411	'WB06'		WB06	4	650.43	512.047	359.411	30.6769	14967.6	'WB06'		WB06	4	9.1054	8.19722	9.41407	3.58359	30.0197	'WB06'
	WB06	4	85.7984	57.8231	105.323	15.3174	245.671	'WB06'		WB06	4	640.796	404.752	449.575	28.7951	6290.29	'WB06'		WB06	4	8.46593	7.61908	9.79949	3.4559	27.6801	'WB06'
	WB06	4	135.286	258.994	43.6055	20.157	104.214	'S33'		WB06	4	660.815	5812.93	172.227	47.2388	1285.06	'S33'		WB06	4	11.3149	14.1936	7.31006	4.63316	15.3118	'WB06'
	WB06	7	29.6946	44.9544	20.634	45.6149	28.624	'US05'		WB06	7	84.7982	204.158	44.2885	218.553	91.239	'US05'		WB06	7	6.25687	8.42606	4.87549	7.78025	6.67541	'S33'

## Sheet: M3 (BPC, max)
	Table S33: Uncorrected correlation scores (tau=0) for non-normalized 1D BPC data flattened using max (calculated using Method 3).									Table S34: Uncorrected correlation scores (tau=0) for intensity-normalized 1D BPC data flattened using max (calculated using Method 3).									Table S35: Total Sum-corrected correlation scores (tau=0) for 1D BPC data flattened using max (calculated using Method 3). Intensity-normalized samples produce identical results as non-normalized data.
	Table S33		Reference Strain							Table S34		Reference Strain							Table S35		Reference Strain
	Strain	Inc. (day)	K97	S33	T58	US05	WB06	Prediction		Strain	Inc. (day)	K97	S33	T58	US05	WB06	Prediction		Strain	Inc. (day)	K97	S33	T58	US05	WB06	Prediction
	K97	1	2.94461e+09	1.43833e+09	1.77797e+09	1.87141e+09	1.91841e+09	'K97'		K97	1	31625	15447.6	19095.3	20098.8	20603.6	'K97'		K97	1	67.0268	11.5605	19.4714	7.18913	13.1927	'K97'
	K97	2	3.58932e+09	2.26949e+09	2.7429e+09	3.12491e+09	2.82424e+09	'K97'		K97	2	29890.5	18899.5	22841.8	26023	23519.1	'K97'		K97	2	42.1492	11.0251	17.238	7.506	11.6619	'K97'
	K97	4	4.65425e+09	2.01088e+09	2.63352e+09	2.86266e+09	2.64685e+09	'K97'		K97	4	57960	25041.8	32795.6	35649.1	32961.6	'K97'		K97	4	165.638	16.7665	42.4514	10.2355	19.5411	'K97'
	K97	4	4.99374e+09	2.64191e+09	3.18614e+09	3.80848e+09	3.18411e+09	'K97'		K97	4	52084.7	27555.1	33231.4	39722.4	33210.3	'K97'		K97	4	41.8744	32.1571	1188.56	15.8815	37.0545	'T58'
	K97	4	5.84013e+09	2.57093e+09	3.18907e+09	3.60517e+09	3.25715e+09	'K97'		K97	4	56030.1	24665.4	30595.8	34587.9	31249	'K97'		K97	4	55.0027	25.9435	181.935	13.2504	30.6057	'T58'
	K97	7	4.40002e+09	2.50987e+09	3.24551e+09	4.4607e+09	3.11975e+09	'US05'		K97	7	40880.1	23318.9	30153.7	41443.9	28985.3	'US05'		K97	7	21.5737	61.3679	54.1423	23.1864	91.594	'WB06'
	S33	1	5.65812e+09	5.17958e+09	5.10761e+09	5.86741e+09	6.05398e+09	'WB06'		S33	1	16602.7	15198.5	14987.3	17216.8	17764.3	'WB06'		S33	1	314.126	18.9783	32.9358	9.71711	19.4601	'K97'
	S33	2	6.79053e+09	5.92668e+09	5.64799e+09	6.60718e+09	6.91396e+09	'WB06'		S33	2	24410.1	21304.8	20303	23751	24853.8	'WB06'		S33	2	35.3763	31.6502	164.154	13.2643	34.2502	'T58'
	S33	4	5.20179e+09	5.16127e+09	4.6561e+09	5.49786e+09	5.22802e+09	'US05'		S33	4	24264.3	24075.3	21718.9	25645.4	24386.7	'US05'		S33	4	13.6077	128.566	25.2537	54.5733	74.5836	'S33'
	S33	4	6.23208e+09	5.20058e+09	4.83095e+09	5.546e+09	5.76573e+09	'K97'		S33	4	26643.8	22233.8	20653.6	23710.6	24650	'K97'		S33	4	16.0345	192.883	27.0689	42.5501	103.615	'S33'
	S33	4	5.83508e+09	5.61057e+09	5.17737e+09	6.22266e+09	5.62887e+09	'US05'		S33	4	24873.3	23916.3	22069.7	26525.5	23994.3	'US05'		S33	4	12.7002	89.5166	22.6403	72.743	55.7096	'S33'
	S33	7	9.22077e+09	7.65381e+09	7.77984e+09	9.63385e+09	8.58431e+09	'US05'		S33	7	17699.9	14692	14933.9	18492.8	16478.1	'US05'		S33	7	9.00949	26.9116	12.834	78.4404	21.6145	'US05'
	T58	1	7.34928e+09	6.43521e+09	9.48968e+09	7.50699e+09	7.1814e+09	'T58'		T58	1	16980.7	14868.7	21926.1	17345.1	16592.8	'T58'		T58	1	976.795	17.6042	43.2817	9.42486	17.0967	'K97'
	T58	2	8.58145e+09	5.46606e+09	9.62167e+09	8.65168e+09	6.68357e+09	'T58'		T58	2	21939.4	13974.6	24598.8	22118.9	17087.2	'T58'		T58	2	87.6302	16.9045	62.9759	11.4392	18.2739	'K97'
	T58	4	8.72925e+09	4.91915e+09	7.51795e+09	6.97792e+09	6.99899e+09	'K97'		T58	4	35031.8	19741.3	30170.7	28003.5	28088	'K97'		T58	4	24.3371	75.1268	68.3403	22.2786	138.695	'WB06'
	T58	4	5.349e+09	3.80056e+09	5.54653e+09	5.30441e+09	4.92165e+09	'T58'		T58	4	30419.4	21613.5	31542.7	30165.8	27989.1	'T58'		T58	4	23.1308	61.6269	93.0217	21.6948	88.5945	'T58'
	T58	4	6.20949e+09	4.45112e+09	6.87524e+09	5.68157e+09	5.92028e+09	'T58'		T58	4	28836.9	20671	31928.6	26385.2	27493.8	'T58'		T58	4	26.735	44.5892	179.716	17.1354	60.161	'T58'
	T58	7	8.92914e+09	6.76322e+09	9.27002e+09	1.02286e+10	7.79084e+09	'US05'		T58	7	31402.7	23785.4	32601.5	35972.6	27399.4	'US05'		T58	7	15.0532	408.154	38.1523	31.2708	371.681	'S33'
	US05	1	9.32285e+09	6.30939e+09	7.56117e+09	1.25551e+10	7.48522e+09	'US05'		US05	1	48667.3	32936.4	39470.9	65540.1	39074.5	'US05'		US05	1	14.3285	404.173	27.7925	44.6121	121.286	'S33'
	US05	2	9.49411e+09	6.3179e+09	7.81473e+09	1.27282e+10	7.35696e+09	'US05'		US05	2	48380.4	32195	39822.6	64860.6	37489.9	'US05'		US05	2	10.5848	38.5516	16.9743	176.215	29.4986	'US05'
	US05	4	1.01729e+10	8.37968e+09	8.46082e+09	1.51575e+10	9.71056e+09	'US05'		US05	4	25396.9	20920.2	21122.7	37841.3	24242.8	'US05'		US05	4	6.46097	14.237	8.40463	28.3055	12.3886	'US05'
	US05	4	1.09664e+10	9.00177e+09	8.74632e+09	1.47473e+10	1.0527e+10	'US05'		US05	4	27603	22657.9	22014.9	37119.8	26497	'US05'		US05	4	6.675	14.5644	8.32974	25.8089	12.8017	'US05'
	US05	4	1.18989e+10	7.74623e+09	9.62923e+09	1.58758e+10	9.97034e+09	'US05'		US05	4	33001.2	21483.8	26706.3	44030.8	27652.3	'US05'		US05	4	9.04387	23.0806	13.141	135.625	21.1174	'US05'
	US05	7	8.71677e+09	6.44375e+09	8.10644e+09	1.20959e+10	7.81192e+09	'US05'		US05	7	19311.9	14276.1	17959.7	26798.3	17307.2	'US05'		US05	7	5.47847	9.79083	7.6261	18.0795	9.00913	'US05'
	WB06	1	2.48421e+09	2.20144e+09	2.18609e+09	2.3743e+09	2.98718e+09	'WB06'		WB06	1	22555.1	19987.8	19848.4	21557.2	27121.8	'WB06'		WB06	1	15.0329	407.635	33.5217	25.847	797.523	'WB06'
	WB06	2	2.82214e+09	2.36953e+09	2.33982e+09	2.58719e+09	3.25772e+09	'WB06'		WB06	2	28626.6	24035.5	23734.2	26243.4	33045	'WB06'		WB06	2	24.5	46.8769	142.048	15.4783	62.7842	'T58'
	WB06	4	3.31273e+09	2.3461e+09	2.79537e+09	2.82666e+09	3.48549e+09	'WB06'		WB06	4	34337.6	24318.2	28975	29299.4	36128.3	'WB06'		WB06	4	18.993	179.403	43.8	25.0403	1235.34	'WB06'
	WB06	4	3.1232e+09	2.41468e+09	2.91539e+09	2.98543e+09	3.31254e+09	'WB06'		WB06	4	32983.2	25500.7	30788.6	31528.3	34982.8	'WB06'		WB06	4	15.529	450.593	34.0239	35.2384	170.67	'S33'
	WB06	4	4.69152e+09	3.56792e+09	3.87239e+09	4.46981e+09	5.22149e+09	'WB06'		WB06	4	27740.1	21096.5	22896.7	26429.2	30873.7	'WB06'		WB06	4	13.9625	102.948	24.4153	50.6888	82.8041	'S33'
	WB06	7	3.48836e+09	2.67005e+09	3.03029e+09	3.92138e+09	3.28043e+09	'US05'		WB06	7	26171.9	20032.5	22735.2	29420.7	24611.9	'US05'		WB06	7	10.4016	37.9131	16.507	412.191	31.8044	'US05'
	Table S36: Sum Difference 1-corrected correlation scores (tau=0) for 1D BPC data flattened using max (calculated using Method 3). Intensity-normalized samples produce identical results as non-normalized data.									Table S37: Sum Difference 2-corrected correlation scores (tau=0) for 1D BPC data flattened using max (calculated using Method 3). Intensity-normalized samples produce identical results as non-normalized data.									Table S38: Imaginary-corrected correlation scores (tau=0) for 1D BPC data flattened using max (calculated using Method 3). Intensity-normalized samples produce identical results as non-normalized data.
	Table S36		Reference Strain							Table S37		Reference Strain							Table S38		Reference Strain
	Strain	Inc. (day)	K97	S33	T58	US05	WB06	Prediction		Strain	Inc. (day)	K97	S33	T58	US05	WB06	Prediction		Strain	Inc. (day)	K97	S33	T58	US05	WB06	Prediction
	K97	1	47.7127	11.2785	18.4948	7.15473	12.7505	'K97'		K97	1	281.682	24.1686	62.5702	10.4937	28.3567	'K97'		K97	1	2.62747	1.41372	1.74547	1.31837	1.62896	'K97'
	K97	2	36.8387	10.9658	16.8947	7.47844	11.6075	'K97'		K97	2	201.733	22.7043	54.8491	10.6903	24.9679	'K97'		K97	2	2.21	1.60859	1.853	1.56214	1.76447	'K97'
	K97	4	122.467	16.5304	33.6426	10.1791	19.1755	'K97'		K97	4	934.247	52.8014	183.836	19.0677	65.9634	'K97'		K97	4	7.66643	2.03556	2.4488	1.8502	2.40857	'K97'
	K97	4	40.5533	29.261	47.9404	15.7509	33.0083	'T58'		K97	4	159.304	139.402	212.756	38.8241	176.753	'T58'		K97	4	4.13667	2.35169	2.85227	2.44988	2.47749	'K97'
	K97	4	53.5671	24.691	46.6637	13.0716	28.9812	'K97'		K97	4	243.757	107.538	233.202	30.1187	141.417	'K97'		K97	4	6.20591	2.26184	2.78381	1.97855	2.57164	'K97'
	K97	7	20.4918	41.2775	39.4928	22.4505	53.2079	'WB06'		K97	7	63.5962	262.196	144.226	68.7948	400.275	'WB06'		K97	7	2.46923	2.19466	2.7229	2.78225	2.54376	'US05'
	S33	1	54.9636	18.675	28.9978	9.69648	18.9547	'K97'		S33	1	440.483	51.4743	151.862	16.1027	55.0782	'K97'		S33	1	2.20325	2.16407	1.9842	1.77002	2.1857	'K97'
	S33	2	30.818	30.8194	50.8318	13.2606	32.3405	'T58'		S33	2	150.227	141.05	321.033	29.2504	164.396	'T58'		S33	2	2.37932	2.9117	2.68281	2.26164	2.79729	'S33'
	S33	4	13.4879	97.8811	24.6616	44.7748	62.5745	'S33'		S33	4	29.9522	754.271	69.7001	218.559	409.804	'S33'		S33	4	2.10757	5.321	2.62938	3.39004	3.56655	'S33'
	S33	4	15.8246	90.4434	26.3595	36.6921	70.3003	'S33'		S33	4	36.4484	671.748	75.6821	168.661	477.48	'S33'		S33	4	2.33515	3.80636	2.57656	2.81513	3.37809	'S33'
	S33	4	12.5799	74.6781	22.111	53.8326	48.4651	'S33'		S33	4	25.9015	445.455	56.4984	328.198	255.637	'S33'		S33	4	2.01417	4.8793	2.60838	3.51105	3.21629	'S33'
	S33	7	8.95255	25.3186	12.7159	53.1619	20.7757	'US05'		S33	7	14.4015	83.5101	24.8865	427.208	64.3896	'US05'		S33	7	1.59897	2.46683	1.85788	2.85353	2.17288	'US05'
	T58	1	36.7906	17.3313	38.6975	9.34224	16.5262	'T58'		T58	1	195.548	41.7753	172.314	14.0518	40.017	'K97'		T58	1	1.61016	1.88782	2.42605	1.4704	1.60587	'T58'
	T58	2	44.841	16.2361	52.8113	11.3098	17.7157	'T58'		T58	2	289.569	47.9157	315.672	19.1366	53.8977	'T58'		T58	2	2.07846	1.62713	2.89908	1.77616	1.78765	'T58'
	T58	4	23.8174	54.6643	53.839	21.7695	73.4066	'WB06'		T58	4	72.039	414.003	228.713	64.4518	618.3	'WB06'		T58	4	2.90122	2.43579	3.53488	2.4361	3.12951	'T58'
	T58	4	22.5395	49.8593	65.4129	21.0796	58.23	'T58'		T58	4	74.9964	303.172	335.564	54.5056	400.262	'WB06'		T58	4	2.21719	2.47809	3.48835	2.45041	2.69348	'T58'
	T58	4	25.349	37.4246	80.9053	16.8603	46.455	'T58'		T58	4	94.868	202.667	511.602	39.6596	266.339	'T58'		T58	4	2.08376	2.22704	3.7248	2.16316	2.52704	'T58'
	T58	7	14.6404	75.5459	34.8265	29.503	69.555	'S33'		T58	7	39.5061	766.35	129.378	101.383	689.143	'S33'		T58	7	1.93855	3.19126	2.76547	2.98174	2.88408	'S33'
	US05	1	13.932	56.9518	24.7876	43.7778	53.4235	'S33'		US05	1	32.4006	398.544	69.3962	219.6	368.944	'S33'		US05	1	2.1243	2.71573	2.5709	4.75392	2.68848	'US05'
	US05	2	10.5123	31.7205	16.6483	106.947	26.7826	'US05'		US05	2	17.4787	90.183	29.6999	1108.55	77.9947	'US05'		US05	2	2.09077	2.77264	2.56229	6.25045	2.70616	'US05'
	US05	4	6.46097	14.2065	8.39539	28.158	12.3178	'US05'		US05	4	7.29344	22.5189	10.3562	74.616	19.2374	'US05'		US05	4	1.419	2.49346	1.63534	4.05102	2.04008	'US05'
	US05	4	6.67338	14.3721	8.3094	25.6218	12.6604	'US05'		US05	4	7.4053	21.9821	9.98192	63.6091	19.1314	'US05'		US05	4	1.53587	2.25456	1.6058	3.65936	2.07214	'US05'
	US05	4	9.01091	21.6704	13.0117	80.4974	20.1639	'US05'		US05	4	12.6615	45.432	19.4078	390.311	42.5225	'US05'		US05	4	1.72322	2.51751	2.07911	4.81006	2.33795	'US05'
	US05	7	5.47616	9.58556	7.6261	17.38	8.95261	'US05'		US05	7	5.599	13.2547	8.47523	35.3098	12.0632	'US05'		US05	7	1.25183	1.59886	1.58506	2.60169	1.63469	'US05'
	WB06	1	14.4729	72.474	29.0596	24.4138	83.8161	'WB06'		WB06	1	36.7781	507.392	91.398	87.7854	701.858	'WB06'		WB06	1	1.7721	2.89022	2.26504	2.07023	3.56578	'WB06'
	WB06	2	22.555	42.9783	45.9678	15.1799	56.4137	'WB06'		WB06	2	85.6037	245.419	239.642	37.8951	373.134	'WB06'		WB06	2	2.0966	2.76087	2.47098	1.99072	3.25147	'WB06'
	WB06	4	18.6129	60.0891	38.4305	23.6501	96.4172	'WB06'		WB06	4	47.4951	406.529	111.545	90.5917	836.428	'WB06'		WB06	4	2.67651	2.70332	3.19288	2.42764	4.52337	'WB06'
	WB06	4	15.2638	63.7235	31.6189	32.0301	75.5056	'WB06'		WB06	4	34.2623	391.193	82.0289	148.585	495.065	'WB06'		WB06	4	2.06362	3.01249	2.86326	2.66712	3.81933	'WB06'
	WB06	4	13.771	53.1336	23.3207	43.1833	61.0086	'WB06'		WB06	4	27.0447	223.035	51.2063	272.163	269.456	'US05'		WB06	4	2.09756	2.8157	2.50259	2.91803	4.03045	'WB06'
	WB06	7	10.2937	33.9204	16.2925	98.0741	29.3856	'US05'		WB06	7	17.9977	126.589	34.3194	1060.79	107.75	'US05'		WB06	7	1.83117	2.90922	2.44699	4.17853	2.71959	'US05'

## Sheet: M3 (TIC, sum)
	Table S39: Uncorrected correlation scores (tau=0) for non-normalized 1D TIC data flattened using sum (calculated using Method 3).									Table S40: Uncorrected correlation scores (tau=0) for intensity-normalized 1D TIC data flattened using sum (calculated using Method 3).									Table S41: Total Sum-corrected correlation scores (tau=0) for 1D TIC data flattened using sum (calculated using Method 3). Intensity-normalized samples produce identical results as non-normalized data.
	Table S39		Reference Strain							Table S40		Reference Strain							Table S41		Reference Strain
	Strain	Inc. (day)	K97	S33	T58	US05	WB06	Prediction		Strain	Inc. (day)	K97	S33	T58	US05	WB06	Prediction		Strain	Inc. (day)	K97	S33	T58	US05	WB06	Prediction
	K97	1	8.84271e+10	4.64695e+10	5.32834e+10	7.09824e+10	6.03301e+10	'K97'		K97	1	949701	499079	572260	762346	647941	'K97'		K97	1	16.5034	10.9375	13.9811	6.34008	10.9943	'K97'
	K97	2	1.26891e+11	7.03414e+10	8.12741e+10	1.09736e+11	9.38721e+10	'K97'		K97	2	1.0567e+06	585776	676819	913837	781731	'K97'		K97	2	16.9922	11.6158	15.0913	6.7733	11.9581	'K97'
	K97	4	1.36784e+11	7.27899e+10	8.44598e+10	1.17621e+11	9.48556e+10	'K97'		K97	4	1.7034e+06	906463	1.05179e+06	1.46476e+06	1.18125e+06	'K97'		K97	4	371.509	35.2816	107.359	11.9557	36.2449	'K97'
	K97	4	1.64219e+11	9.04472e+10	1.03112e+11	1.46458e+11	1.16098e+11	'K97'		K97	4	1.7128e+06	943364	1.07546e+06	1.52755e+06	1.2109e+06	'K97'		K97	4	58.9996	140.043	88.065	16.5294	158.114	'WB06'
	K97	4	1.8488e+11	9.86425e+10	1.14049e+11	1.6031e+11	1.27871e+11	'K97'		K97	4	1.77374e+06	946373	1.09419e+06	1.53801e+06	1.22679e+06	'K97'		K97	4	72.2743	98.5542	119.269	15.6236	106.974	'T58'
	K97	7	1.95176e+11	1.08195e+11	1.25486e+11	1.91183e+11	1.42135e+11	'K97'		K97	7	1.81336e+06	1.00523e+06	1.16588e+06	1.77626e+06	1.32056e+06	'K97'		K97	7	25.6321	66.7514	29.8116	27.2786	62.9457	'S33'
	S33	1	2.19479e+11	1.32638e+11	1.45932e+11	2.01471e+11	1.72401e+11	'K97'		S33	1	644020	389202	428211	591178	505879	'K97'		S33	1	18.6443	13.2116	16.8927	7.19759	13.2845	'K97'
	S33	2	2.38017e+11	1.46311e+11	1.60121e+11	2.26017e+11	1.90157e+11	'K97'		S33	2	855606	525949	575590	812471	683563	'K97'		S33	2	111.085	30.6541	65.956	11.2053	31.2676	'K97'
	S33	4	1.91008e+11	1.15537e+11	1.25822e+11	1.80511e+11	1.45058e+11	'K97'		S33	4	890979	538936	586909	842014	676637	'K97'		S33	4	23.8257	61.3884	28.0584	27.9075	56.0842	'S33'
	S33	4	2.09402e+11	1.23827e+11	1.3787e+11	1.94796e+11	1.58706e+11	'K97'		S33	4	895251	529392	589429	832804	678511	'K97'		S33	4	27.0951	82.4094	32.554	24.7768	75.7361	'S33'
	S33	4	2.18155e+11	1.32202e+11	1.45992e+11	2.08805e+11	1.65562e+11	'K97'		S33	4	929933	563540	622322	890078	705744	'K97'		S33	4	21.3935	48.2752	25.2102	32.4966	44.5297	'S33'
	S33	7	3.49296e+11	2.12129e+11	2.37802e+11	3.5375e+11	2.72898e+11	'US05'		S33	7	670496	407196	456477	679047	523845	'US05'		S33	7	13.0521	20.6278	14.7385	345.83	19.9027	'US05'
	T58	1	2.58145e+11	1.52201e+11	1.88943e+11	2.34512e+11	1.9391e+11	'K97'		T58	1	596451	351663	436557	541846	448032	'K97'		T58	1	15.3194	11.2955	15.6285	6.60167	11.1332	'T58'
	T58	2	2.83042e+11	1.62336e+11	2.03814e+11	2.64454e+11	2.07661e+11	'K97'		T58	2	723627	415030	521071	676105	530906	'K97'		T58	2	27.9734	16.3924	26.1664	8.62774	16.2844	'K97'
	T58	4	2.38107e+11	1.34052e+11	1.60265e+11	2.15532e+11	1.78491e+11	'K97'		T58	4	955559	537971	643168	864965	716312	'K97'		T58	4	40.5434	2168.42	55.3985	18.902	690.943	'S33'
	T58	4	1.73883e+11	1.01036e+11	1.19477e+11	1.61254e+11	1.31226e+11	'K97'		T58	4	988861	574587	679456	917040	746272	'K97'		T58	4	108.085	66.1338	338.057	14.5874	70.3038	'T58'
	T58	4	2.23014e+11	1.28343e+11	1.5498e+11	2.04585e+11	1.70323e+11	'K97'		T58	4	1.03568e+06	596027	719726	950094	790982	'K97'		T58	4	103.493	66.182	302.565	14.316	71.9479	'T58'
	T58	7	3.79944e+11	2.22828e+11	2.6603e+11	3.72512e+11	2.89757e+11	'K97'		T58	7	1.33622e+06	783659	935597	1.31008e+06	1.01904e+06	'K97'		T58	7	23.377	58.9547	29.3764	28.1695	55.6011	'S33'
	US05	1	3.5567e+11	2.038e+11	2.32416e+11	3.60576e+11	2.63586e+11	'US05'		US05	1	1.85667e+06	1.06388e+06	1.21326e+06	1.88228e+06	1.37598e+06	'US05'		US05	1	29.588	116.164	36.5149	23.8867	105.554	'S33'
	US05	2	4.11853e+11	2.38649e+11	2.70349e+11	4.24753e+11	3.07229e+11	'US05'		US05	2	2.09873e+06	1.21611e+06	1.37765e+06	2.16447e+06	1.56559e+06	'US05'		US05	2	17.089	30.5603	19.2599	51.5998	29.3062	'US05'
	US05	4	4.3727e+11	2.57444e+11	2.87653e+11	4.614e+11	3.35105e+11	'US05'		US05	4	1.09166e+06	642718	718136	1.1519e+06	836602	'US05'		US05	4	8.62793	11.292	9.14979	30.2639	11.1179	'US05'
	US05	4	3.89458e+11	2.30701e+11	2.58801e+11	4.11687e+11	3.0583e+11	'US05'		US05	4	980285	580685	651415	1.03624e+06	769789	'US05'		US05	4	8.10194	10.4993	8.64235	25.4038	10.5299	'US05'
	US05	4	4.23785e+11	2.44638e+11	2.78917e+11	4.40931e+11	3.233e+11	'US05'		US05	4	1.17535e+06	678492	773564	1.2229e+06	896658	'US05'		US05	4	12.4728	18.3582	13.629	1225.58	18.23	'US05'
	US05	7	3.52097e+11	2.10202e+11	2.37464e+11	3.81087e+11	2.74902e+11	'US05'		US05	7	780068	465701	526099	844294	609044	'US05'		US05	7	7.33622	9.38072	7.90368	20.6443	9.29137	'US05'
	WB06	1	9.54241e+10	5.88084e+10	6.36168e+10	8.89134e+10	8.14159e+10	'K97'		WB06	1	866393	533945	577602	807280	739207	'K97'		WB06	1	338.041	47.8112	305.187	12.83	52.3437	'K97'
	WB06	2	1.17889e+11	7.13011e+10	7.7886e+10	1.09819e+11	9.83805e+10	'K97'		WB06	2	1.19582e+06	723249	790043	1.11396e+06	997931	'K97'		WB06	2	70.5225	26.6983	49.3423	10.5276	28.6934	'K97'
	WB06	4	1.06028e+11	6.13362e+10	7.07401e+10	9.86353e+10	8.61492e+10	'K97'		WB06	4	1.09902e+06	635772	733247	1.02239e+06	892967	'K97'		WB06	4	45.0524	353.572	64.5488	17.5875	580.661	'WB06'
	WB06	4	1.05828e+11	6.1051e+10	7.0499e+10	9.83718e+10	8.19371e+10	'K97'		WB06	4	1.11762e+06	644742	744520	1.03888e+06	865314	'K97'		WB06	4	40.6238	14226.4	55.6058	18.78	1146.61	'S33'
	WB06	4	1.80395e+11	1.0516e+11	1.1976e+11	1.73345e+11	1.49695e+11	'K97'		WB06	4	1.06664e+06	621790	708118	1.02495e+06	885119	'K97'		WB06	4	23.1839	56.7265	27.5969	28.1951	58.7161	'WB06'
	WB06	7	1.36443e+11	8.19286e+10	9.30358e+10	1.39444e+11	1.09641e+11	'US05'		WB06	7	1.02369e+06	614682	698015	1.0462e+06	822597	'US05'		WB06	7	14.3123	23.7427	16.391	95.0251	23.7677	'US05'
	Table S42: Sum Difference 1-corrected correlation scores (tau=0) for 1D TIC data flattened using sum (calculated using Method 3). Intensity-normalized samples produce identical results as non-normalized data.									Table S43: Sum Difference 2-corrected correlation scores (tau=0) for 1D TIC data flattened using sum (calculated using Method 3). Intensity-normalized samples produce identical results as non-normalized data.									Table S44: Imaginary-corrected correlation scores (tau=0) for 1D TIC data flattened using sum (calculated using Method 3). Intensity-normalized samples produce identical results as non-normalized data.
	Table S42		Reference Strain							Table S43		Reference Strain							Table S44		Reference Strain
	Strain	Inc. (day)	K97	S33	T58	US05	WB06	Prediction		Strain	Inc. (day)	K97	S33	T58	US05	WB06	Prediction		Strain	Inc. (day)	K97	S33	T58	US05	WB06	Prediction
	K97	1	16.4449	10.9126	13.9521	6.33716	10.9833	'K97'		K97	1	39.5982	19.4919	32.093	7.05151	19.0985	'K97'		K97	1	4.4387	3.26811	3.54665	2.27143	3.2003	'K97'
	K97	2	16.9848	11.6129	15.0591	6.76531	11.9581	'K97'		K97	2	42.5873	21.2412	36.218	7.54317	21.3499	'K97'		K97	2	4.21289	3.38882	3.63656	2.34792	3.27871	'K97'
	K97	4	257.065	35.1064	85.1967	11.9524	36.0162	'K97'		K97	4	6424.07	202.789	1099.34	21.1209	201.851	'K97'		K97	4	19.944	7.53628	9.30584	3.89402	6.85996	'K97'
	K97	4	58.8468	124.112	83.6344	16.5007	145.801	'WB06'		K97	4	437.102	2146.23	513.102	37.4582	2340.06	'WB06'		K97	4	10.5026	11.8477	9.86969	4.96772	10.7012	'S33'
	K97	4	72.0138	93.7909	105.687	15.5958	101.892	'T58'		K97	4	631.244	1132.77	690.664	33.8658	1121.51	'S33'		K97	4	12.378	10.2983	9.96473	4.60686	9.18898	'K97'
	K97	7	25.319	64.764	29.4641	27.2786	60.7411	'S33'		K97	7	93.8153	526.614	111.036	88.2185	505.916	'S33'		K97	7	6.18156	9.9231	6.7583	7.49806	9.05246	'S33'
	S33	1	18.6271	13.2116	16.8767	7.19759	13.2845	'K97'		S33	1	49.7379	25.4611	43.9355	8.19611	24.8517	'K97'		S33	1	4.95184	4.17744	4.2853	2.6181	3.91853	'K97'
	S33	2	104.07	30.5758	65.2219	11.2052	31.2461	'K97'		S33	2	994.428	128.67	640.972	17.5583	123.294	'K97'		S33	2	9.82675	7.32489	8.04163	3.73136	6.66728	'K97'
	S33	4	23.7877	61.154	27.969	27.7729	55.6518	'S33'		S33	4	85.1014	501.441	103.534	90.1337	452.395	'S33'		S33	4	6.04393	11.4625	6.4262	7.22871	8.63001	'S33'
	S33	4	27.0891	80.9444	32.4222	24.6989	74.4542	'S33'		S33	4	106.909	834.215	132.09	75.1457	776.659	'S33'		S33	4	6.51425	11.4643	7.19082	6.73329	9.34858	'S33'
	S33	4	21.3856	48.2608	25.1648	32.2735	44.4221	'S33'		S33	4	66.9722	292.033	80.3153	123.129	275.204	'S33'		S33	4	5.645	10.8852	6.09046	7.71576	7.96332	'S33'
	S33	7	13.034	20.5466	14.7156	200.999	19.8021	'US05'		S33	7	26.2538	59.2273	30.2509	1203.67	56.9956	'US05'		S33	7	3.93654	5.73744	4.43048	17.4746	4.99876	'US05'
	T58	1	15.3081	11.2955	15.6005	6.60152	11.1261	'T58'		T58	1	30.7706	17.9784	31.4031	6.83195	17.1749	'T58'		T58	1	4.11891	3.38031	3.87661	2.33058	3.027	'K97'
	T58	2	27.8398	16.3792	26.149	8.6257	16.2699	'K97'		T58	2	88.4988	36.4466	84.936	10.5216	34.6597	'K97'		T58	2	5.70565	4.60283	5.62349	2.94076	4.0912	'K97'
	T58	4	40.5434	316.797	54.7092	18.8651	225.144	'S33'		T58	4	234.536	7467.46	340	45.0355	3159.36	'S33'		T58	4	7.66963	14.5841	8.33104	5.19707	11.273	'S33'
	T58	4	98.605	64.822	231.415	14.567	67.9891	'T58'		T58	4	1387.07	495.224	5235.55	27.0787	426.724	'T58'		T58	4	9.0402	9.61477	10.6265	4.27182	8.43101	'T58'
	T58	4	97.3057	64.2652	229.425	14.3034	69.3748	'T58'		T58	4	1382.84	524.119	4870.69	26.9412	467.819	'T58'		T58	4	9.81646	9.53929	12.4137	4.39169	9.01247	'T58'
	T58	7	23.2905	58.2062	29.0982	28.107	54.253	'S33'		T58	7	82.2949	456.444	106.902	92.0206	421.457	'S33'		T58	7	5.63081	10.1473	6.62499	7.17931	8.07039	'S33'
	US05	1	29.3331	106.236	35.9605	23.8867	95.2922	'S33'		US05	1	120.088	1039.59	146.329	72.9668	1004.44	'S33'		US05	1	6.85829	12.1583	7.66233	7.19213	9.89698	'S33'
	US05	2	17.0603	30.4074	19.2138	51.5276	29.1419	'US05'		US05	2	38.406	97.8319	42.4038	362.015	99.6788	'US05'		US05	2	5.39292	8.47891	5.89704	12.7554	7.30025	'US05'
	US05	4	8.62793	11.292	9.14979	30.2559	11.1179	'US05'		US05	4	10.8888	16.9264	11.5582	106.374	16.7274	'US05'		US05	4	3.09821	3.91124	3.17185	8.64941	3.6675	'US05'
	US05	4	8.10194	10.4993	8.64235	25.4038	10.5299	'US05'		US05	4	9.68844	14.7203	10.3496	75.2397	14.7927	'US05'		US05	4	2.87282	3.53964	2.88051	7.12676	3.44049	'US05'
	US05	4	12.4728	18.3582	13.6222	332.943	18.2231	'US05'		US05	4	20.9639	39.5451	22.6948	3143.52	40.2551	'US05'		US05	4	4.0068	5.48964	4.22405	19.7833	5.00577	'US05'
	US05	7	7.33622	9.37486	7.90322	20.6151	9.28855	'US05'		US05	7	8.29615	12.2915	8.96147	51.7419	12.1611	'US05'		US05	7	2.65249	3.24941	2.76435	6.25165	3.05121	'US05'
	WB06	1	167.981	47.6327	143.097	12.8299	52.2146	'K97'		WB06	1	2352.69	309.995	1686.85	23.3326	323.361	'K97'		WB06	1	7.89878	7.80386	8.39643	3.79559	7.78968	'T58'
	WB06	2	68.4666	26.6797	48.7359	10.5276	28.6934	'K97'		WB06	2	554.246	100.113	361.234	15.9858	103.399	'K97'		WB06	2	7.87619	6.35444	6.95635	3.46133	6.72993	'K97'
	WB06	4	45.0109	176.341	63.5426	17.5609	283.919	'WB06'		WB06	4	262.532	3593.85	340.816	41.5713	7406.9	'WB06'		WB06	4	7.67244	10.7603	8.92317	4.87694	13.1926	'WB06'
	WB06	4	40.5787	221.885	54.9103	18.7168	272.085	'WB06'		WB06	4	211.802	3247.56	267.675	46.4876	5580.78	'WB06'		WB06	4	6.97511	11.7052	7.39783	4.90039	11.0294	'S33'
	WB06	4	23.1839	56.139	27.5272	28.0951	58.4911	'WB06'		WB06	4	71.4235	297.846	82.8477	106.222	353.608	'WB06'		WB06	4	5.54697	8.38744	6.09204	6.70046	9.08262	'WB06'
	WB06	7	14.283	23.6806	16.3505	94.5642	23.6103	'US05'		WB06	7	30.2146	73.0056	34.9538	865.009	74.229	'US05'		WB06	7	4.37316	6.46193	4.81465	14.255	5.83054	'US05'
